# Supplementary material for: Exploring Genomics and Microbial Ecology: Analysis of Bidens pilosa L. Genetic Structure and Soil Microbiome Diversity by RAD-Seq and Metabarcoding
Source: Plants (Basel). 2024 Jan 13;13(2):221. doi: 10.3390/plants13020221 (PMC10818919; doi:10.3390/plants13020221)
Supplement: Supplementary file 1 [file plants-13-00221-s001.zip]

Archive with 9 entries (9 files):
- Figure S1. CLUMPAK main pipeline population structure.pdf
- Figure S2. PCA _4C.pdf
- Figure S3.Venn Diagram.pdf
- Figure S4. Log2-transformed.pdf
- Table S1. Pipeline Stacks Results.pdf
- Table S2.K values for samples of three populations.pdf
- Table S3.xlsx
- Table S4. Sampling site information.pdf
- Table S5_Alpha Diversity.xlsx
