# Supplementary material for: Exploring Genomics and Microbial Ecology: Analysis of Bidens pilosa L. Genetic Structure and Soil Microbiome Diversity by RAD-Seq and Metabarcoding
Source: Plants (Basel). 2024 Jan 13;13(2):221. doi: 10.3390/plants13020221 (PMC10818919; doi:10.3390/plants13020221)
Supplement: Supplementary file 1 [file plants-13-00221-s001.zip › Table S3.xlsx]

## Sheet: Bacteria
ASV	Bogotá	Sibundoy	Palmira	Phylum	Class	Order	Famly	Genus
0003be6b93f2c12478c54326971b2122	0	0	4	Proteobacteria	Alphaproteobacteria	Rickettsiales	Unassigned	Unassigned
001f7512c7f0cd2cd9c2282291bcb07b	0	0	3	Planctomycetota	Planctomycetes	Pirellulales	Pirellulaceae	Pir4_lineage
00220f2177580befa528ec527e2ad1c8	0	2	0	Proteobacteria	Alphaproteobacteria	Rickettsiales	Unassigned	Unassigned
0023258e63c01063897bd499ba31ca0b	17	0	0	Gemmatimonadota	Gemmatimonadetes	Gemmatimonadales	Gemmatimonadaceae	Gemmatimonas
0038e0a356ff2f9ee53f8317efbf83ef	0	0	30	Gemmatimonadota	BD2-11_terrestrial_group	Unassigned	Unassigned	Unassigned
003ccd0c73dad66b7a7304808449d6ea	0	0	3	Bacteroidota	Bacteroidia	Chitinophagales	Chitinophagaceae	Unassigned
00666910ed312d0f432fe2c2ad75eeec	0	7	0	Proteobacteria	Gammaproteobacteria	Steroidobacterales	Steroidobacteraceae	Unassigned
006f9b45ff8dfaaf0c0951e014f5134c	0	0	3	Acidobacteriota	Vicinamibacteria	Vicinamibacterales	Vicinamibacteraceae	Vicinamibacteraceae
00740a7fe5543cba89c33d77fa0c9d5d	0	0	17	Actinobacteriota	Actinobacteria	Streptomycetales	Streptomycetaceae	Streptomyces
0079db0e6e513a87cf25f259dd8bcceb	0	3	0	Nitrospirota	Nitrospiria	Nitrospirales	Nitrospiraceae	Nitrospira
007f45d1a70aeef0efce234d930adb8c	7	0	0	Planctomycetota	Phycisphaerae	CCM11a	Unassigned	Unassigned
008b3e709ef13674e7d701474445fc5a	0	0	23	Planctomycetota	Phycisphaerae	Phycisphaerales	Phycisphaeraceae	AKYG587
009ee4ff3c248644c6afbebba02f3305	0	0	4	Myxococcota	Polyangia	Nannocystales	Nannocystaceae	Nannocystis
00a8efd4c3d5e78a2ad04906e0a465d0	0	0	8	Bacteroidota	Bacteroidia	Cytophagales	Microscillaceae	Unassigned
00b3b2150e42e194ffe3b073aea99750	16	0	32	Desulfobacterota	Unassigned	Unassigned	Unassigned	Unassigned
00b7b809f5007592758c652e6c5611ee	0	0	88	Methylomirabilota	Methylomirabilia	Rokubacteriales	Unassigned	Unassigned
00c246b120f5d923130e01c042aef3de	18	0	20	Proteobacteria	Gammaproteobacteria	Burkholderiales	Burkholderiaceae	Burkholderia-Caballeronia-Paraburkholderia
00c905253e84aab5042613bcc22d568c	97	393	0	Proteobacteria	Gammaproteobacteria	Burkholderiales	Comamonadaceae	Unassigned
00cde8a0da5fd7b445bda2485c6f6a4a	0	0	13	Planctomycetota	Planctomycetes	Gemmatales	Gemmataceae	Gemmata
00d2b2c94bce86bc92a8ec8ac8036e43	0	0	236	Proteobacteria	Gammaproteobacteria	Xanthomonadales	Xanthomonadaceae	Lysobacter
00d52cc831a01ef207de5ab4b03edc10	8	0	0	Bacteroidota	Bacteroidia	Chitinophagales	Unassigned	Unassigned
00e6cd1741dbb662b43cbea817069048	0	5	0	Proteobacteria	Gammaproteobacteria	Gammaproteobacteria_Incertae_Sedis	Unassigned	Unassigned
00f22fe0aa7d9b976a6a884f493a1b75	0	21	0	Proteobacteria	Alphaproteobacteria	Rhizobiales	Xanthobacteraceae	Unassigned
010394dd41ab7feaf4b229fcc322bc6a	3	0	0	Myxococcota	Myxococcia	Myxococcales	Myxococcaceae	Unassigned
0117f73708b44eb11c8591a1986eac15	0	0	3	Planctomycetota	OM190	Unassigned	Unassigned	Unassigned
011eb6a4b7acb54198fc4b613f1bd065	45	9	0	Proteobacteria	Alphaproteobacteria	Rickettsiales	Unassigned	Unassigned
0120e49ae6ea4a9a8fde3869a578874f	32	0	0	Proteobacteria	Gammaproteobacteria	Burkholderiales	Unassigned	Unassigned
013cbe464108ce3f8288a4bcf5f60582	0	5	0	Planctomycetota	Phycisphaerae	Phycisphaerales	Phycisphaeraceae	SM1A02
013fe506d4026c84f66823969dd52d29	0	13	0	Gemmatimonadota	Gemmatimonadetes	Gemmatimonadales	Gemmatimonadaceae	Unassigned
0145feb90f783808977fd14374bbcb43	7	0	0	Patescibacteria	Unassigned	Unassigned	Unassigned	Unassigned
014ded436097b92ee9e2129ee25d181c	0	0	5	Planctomycetota	OM190	Unassigned	Unassigned	Unassigned
0172e858ea7642961920bb6693413dda	8	0	0	Planctomycetota	Planctomycetes	Isosphaerales	Isosphaeraceae	Unassigned
0173361c8975a68d4b58f25832bd7f81	0	0	16	Acidobacteriota	Blastocatellia	Blastocatellales	Blastocatellaceae	Unassigned
017c3728b2e695a5a8c3bfbb83753864	0	5	0	Proteobacteria	Alphaproteobacteria	Rhodospirillales	Unassigned	Unassigned
01892f081959503dcee1ea740eaa03e1	0	0	2	Myxococcota	Polyangia	Haliangiales	Haliangiaceae	Haliangium
0189ed00789951386902dcb09784b1ae	2	0	0	Planctomycetota	Phycisphaerae	Phycisphaerales	Phycisphaeraceae	SM1A02
01ae8e39eeb3650a3872593b08625103	8	0	0	Proteobacteria	Gammaproteobacteria	Steroidobacterales	Steroidobacteraceae	Unassigned
01bbbe95d2492ab98313e369d9240f01	3	0	0	Bacteroidota	Bacteroidia	Unassigned	Unassigned	Unassigned
01be4ee6bc8e3fae3a77d128ddcc28ab	0	5	0	Planctomycetota	Planctomycetes	Pirellulales	Pirellulaceae	Unassigned
01c09ca75a2e35589d269565c1f7f598	2	0	0	Patescibacteria	ABY1	Unassigned	Unassigned	Unassigned
01c8d521b7034ff0a0c1ae0bf1d23973	0	0	6	Planctomycetota	Phycisphaerae	Tepidisphaerales	Unassigned	Unassigned
01d33060c462f591190a8bcca426e40d	2	0	0	Bdellovibrionota	Oligoflexia	0319-6G20	Unassigned	Unassigned
01f65e98eaa4cd42634275650c5abf71	37	0	0	Myxococcota	Polyangia	Haliangiales	Haliangiaceae	Haliangium
02069d1d281bc4943d7a82011919f415	0	0	1	Firmicutes	Bacilli	Entomoplasmatales	Unassigned	Unassigned
0206a7b2c1cf21601e169f830d31e8b1	0	0	4	Proteobacteria	Alphaproteobacteria	Unassigned	Unassigned	Unassigned
020a94d69ebfddc17d8e0b45d9d140ee	0	0	16	Actinobacteriota	Actinobacteria	Streptomycetales	Streptomycetaceae	Streptomyces
0212a543bb3192161858034bb028406c	34	0	0	Bacteroidota	Bacteroidia	Chitinophagales	Chitinophagaceae	Terrimonas
02193c96d6bb361c58e5e412fcca1c22	0	0	2	Planctomycetota	Phycisphaerae	CCM11a	Unassigned	Unassigned
021d583ab36a64935d4cf4b98a66b45f	0	0	34	Verrucomicrobiota	Verrucomicrobiae	Pedosphaerales	Pedosphaeraceae	Ellin517
02203844f70f948a2ac3ffbbb8d997e8	0	0	37	Acidobacteriota	Vicinamibacteria	Vicinamibacterales	Unassigned	Unassigned
022e584b0ade1f4f0a054770eb690b0a	0	3	0	Planctomycetota	Planctomycetes	Gemmatales	Gemmataceae	Unassigned
0236d83b5659cd340e545b548078c937	26	29	0	Proteobacteria	Gammaproteobacteria	Burkholderiales	Burkholderiaceae	Burkholderia-Caballeronia-Paraburkholderia
023b294c00d0d28efb14ccbf139e9431	0	0	97	Planctomycetota	Planctomycetes	Gemmatales	Gemmataceae	Unassigned
023f80aa6a8adc49a5890cd3a9a2ccb3	0	0	10	Planctomycetota	OM190	Unassigned	Unassigned	Unassigned
024d39bb4f6352d4be2005ab9240f74f	0	0	18	Proteobacteria	Gammaproteobacteria	Burkholderiales	Unassigned	Unassigned
0250430f8ad32257e11da9dc1a51b439	0	0	23	Actinobacteriota	Actinobacteria	Micromonosporales	Micromonosporaceae	Micromonospora
0251ed32bc6a8a2062a8ea4c389a188d	0	0	6	Chloroflexi	Chloroflexia	Thermomicrobiales	Unassigned	Unassigned
0261549156d256a1f4f3da8b43e478f6	3	0	0	Chloroflexi	Anaerolineae	SBR1031	Unassigned	Unassigned
0287bdb9540552b36f33ab43bff98eae	0	0	25	Acidobacteriota	Vicinamibacteria	Vicinamibacterales	Vicinamibacteraceae	Vicinamibacteraceae
029175121ecb250d87665ce899cd9e3d	7	0	0	Fibrobacterota	Fibrobacteria	Fibrobacterales	Fibrobacteraceae	possible_genus_04
029bafaa6006dd0c1195ee7123164f63	0	0	2	Proteobacteria	Gammaproteobacteria	Diplorickettsiales	Diplorickettsiaceae	Unassigned
02a37eea73c2e214b0aab2f5e7dd953e	0	0	7	Myxococcota	Polyangia	Polyangiales	Unassigned	Unassigned
02e2f53ad22208ea596141447c3d6d3f	13	0	0	Proteobacteria	Alphaproteobacteria	Rhodobacterales	Rhodobacteraceae	Unassigned
02ea5ec82f19361c276c9ce80973dd58	0	42	0	Desulfobacterota	Unassigned	Unassigned	Unassigned	Unassigned
02ec1be19c55cda4e0568c9a02cbca0b	0	0	6	Bdellovibrionota	Bdellovibrionia	Bdellovibrionales	Bdellovibrionaceae	OM27_clade
02fac85d5713313fdf9852c4d188cd1d	0	0	7	Bdellovibrionota	Bdellovibrionia	Bdellovibrionales	Bdellovibrionaceae	OM27_clade
0302ece4031dfaf3eac34ddbfc2c7d6f	0	0	41	Bacteroidota	Bacteroidia	Cytophagales	Spirosomaceae	Dyadobacter
030f4928920ee3d1964c82d7f40399a3	2	0	0	Bacteroidota	Bacteroidia	Chitinophagales	Unassigned	Unassigned
031601523cf23171c205b308badcc89c	1	0	0	Planctomycetota	Phycisphaerae	mle1-8	Unassigned	Unassigned
031b4b9f5890c22faec1744f5d1f8a0d	0	4	0	Proteobacteria	Alphaproteobacteria	Rickettsiales	Unassigned	Unassigned
0323fa720706eeab2366d96795c91ec7	0	5	0	Chloroflexi	Chloroflexia	Thermomicrobiales	Unassigned	Unassigned
0327b165712a8bc0761e6be8bec7939d	0	0	17	Planctomycetota	Planctomycetes	Isosphaerales	Isosphaeraceae	Singulisphaera
032b877528829af0f2aa7095dfec6802	6	0	0	Acidobacteriota	Blastocatellia	Pyrinomonadales	Pyrinomonadaceae	RB41
03327f77d7f624b06203df3557d6d210	2	0	0	Proteobacteria	Gammaproteobacteria	Xanthomonadales	Xanthomonadaceae	Arenimonas
033ba5816854ce6dfa80115e6eed3a06	0	0	16	Actinobacteriota	Actinobacteria	Propionibacteriales	Nocardioidaceae	Nocardioides
033e4ff3d1d515047a94cd977b6a9b2f	0	0	27	Latescibacterota	Latescibacterota	Latescibacterota	Unassigned	Unassigned
0349e873b23a24f2b96229a51eb258d3	0	7	0	Proteobacteria	Unassigned	Unassigned	Unassigned	Unassigned
03517c8f7f117fa0a8d6d182fe9f2480	4	0	0	Acidobacteriota	Vicinamibacteria	Vicinamibacterales	Unassigned	Unassigned
0356b8bf9fd15d2b45124228f1e8a464	0	6	22	Proteobacteria	Alphaproteobacteria	Rhizobiales	Devosiaceae	Devosia
035c9c2b06c594d1efe8c907b907286c	22	0	0	Actinobacteriota	Acidimicrobiia	Microtrichales	Ilumatobacteraceae	Unassigned
035cc171672d5f840ef23ae3c553acb6	0	0	7	Planctomycetota	Planctomycetes	Gemmatales	Gemmataceae	Fimbriiglobus
035e6ecd533ac96bd76f50a8f45c6714	11	0	0	Proteobacteria	Alphaproteobacteria	Rickettsiales	Unassigned	Unassigned
036918deb858021b62baa5ac5b6c1741	0	0	7	Proteobacteria	Alphaproteobacteria	Reyranellales	Reyranellaceae	Reyranella
0380c1326d8afbb5bc9d0c33caaef2d9	0	0	87	Planctomycetota	Phycisphaerae	Tepidisphaerales	Unassigned	Unassigned
038d25b77f6d48a42ebeeb8c7a17f93a	0	0	28	Desulfobacterota	Unassigned	Unassigned	Unassigned	Unassigned
03994921b7b3f6297f34381835775853	0	4	0	Chloroflexi	Anaerolineae	SBR1031	Unassigned	Unassigned
039e4f539b6ec85097bf6eb1d2e4b0ee	0	0	22	Gemmatimonadota	Gemmatimonadetes	Gemmatimonadales	Gemmatimonadaceae	Unassigned
03a07480024849074f921a519f9db893	16	0	0	Proteobacteria	Alphaproteobacteria	Micropepsales	Micropepsaceae	Unassigned
03a36516f3c494441c92fd9f671105de	0	0	2	Planctomycetota	Planctomycetes	Pirellulales	Pirellulaceae	Pirellula
03a945f39df6e92aef52302690eebeeb	0	0	4	Chloroflexi	OLB14	Unassigned	Unassigned	Unassigned
03ac70ea3605aa8a04dca2ca4c3ef035	0	4	0	Proteobacteria	Gammaproteobacteria	Xanthomonadales	Rhodanobacteraceae	Ahniella
03ad2918a72d94d39b46a63256c34568	0	0	5	Gemmatimonadota	Longimicrobia	Longimicrobiales	Longimicrobiaceae	Longimicrobiaceae
03af6c315b084eb90679c596663daaca	0	0	2	Chloroflexi	Anaerolineae	RBG-13-54-9	Unassigned	Unassigned
03bdf34d6de111a7b001ce4e226ded38	0	4	0	Chloroflexi	Anaerolineae	SBR1031	Unassigned	Unassigned
03c966ed2f81867187f65e5e66ba3c44	0	25	0	Proteobacteria	Gammaproteobacteria	KI89A_clade	Unassigned	Unassigned
03d9b19e9bab86a57e91063fdfe332da	0	36	0	Proteobacteria	Alphaproteobacteria	Sphingomonadales	Sphingomonadaceae	Sphingomonas
03dff9fbf2488e75c4dfd66d4361bac9	0	17	0	Bacteroidota	Bacteroidia	Sphingobacteriales	Sphingobacteriaceae	Unassigned
03f059a924af8eaa44609cd373e6194e	0	0	8	Proteobacteria	Alphaproteobacteria	Rhizobiales	Hyphomicrobiaceae	Pedomicrobium
03f4862216ea0bc5f1f1e467dfdb6ffa	0	0	7	Acidobacteriota	Acidobacteriae	Bryobacterales	Bryobacteraceae	Bryobacter
03fd43a30d9d38ce71a05c517daa725e	28	0	0	Myxococcota	Polyangia	Haliangiales	Haliangiaceae	Haliangium
04034062627bf09942993aa36958768c	17	0	0	Gemmatimonadota	Gemmatimonadetes	Gemmatimonadales	Gemmatimonadaceae	Unassigned
0404fbd982312773ceee5cb83debe5ba	0	0	2	Chloroflexi	Dehalococcoidia	S085	Unassigned	Unassigned
0411bc4807e1e76a73b4fed50637a856	0	10	0	Proteobacteria	Alphaproteobacteria	Caulobacterales	Hyphomonadaceae	SWB02
0412cc24e1ad6b835e85b3f45da4b27d	63	0	0	Proteobacteria	Alphaproteobacteria	Rhizobiales	Beijerinckiaceae	Microvirga
04140a68ec925088e575533c490bbc87	0	0	25	Proteobacteria	Alphaproteobacteria	Rhizobiales	Xanthobacteraceae	Rhodoplanes
0417932f92ef088ce95891d729697bbf	13	0	0	Proteobacteria	Alphaproteobacteria	Rhodospirillales	Unassigned	Unassigned
042079db9e3ba44d1fb5b94fdebc7352	0	17	0	Actinobacteriota	Thermoleophilia	Solirubrobacterales	Unassigned	Unassigned
0422647ef6eff7c6bb336bf4e2a4f695	28	17	0	Actinobacteriota	Thermoleophilia	Solirubrobacterales	Solirubrobacteraceae	Conexibacter
042538ea715eca3642c4e2fe66f9084d	0	0	9	Planctomycetota	Planctomycetes	Pirellulales	Pirellulaceae	Unassigned
042941a2b9b37434d706f70f6599ac48	17	0	0	Planctomycetota	OM190	Unassigned	Unassigned	Unassigned
042964ef93423bbc4a6dab231f946151	2	0	0	Proteobacteria	Alphaproteobacteria	Rickettsiales	Unassigned	Unassigned
042e74b5c8d47ba694ce24c2bed730b0	0	0	212	Verrucomicrobiota	Verrucomicrobiae	Verrucomicrobiales	Rubritaleaceae	Luteolibacter
043b02dd591ddea97171bff09f33d2d1	39	0	0	Planctomycetota	Planctomycetes	Gemmatales	Gemmataceae	Unassigned
046007cdc8a6a05538735dc844b97656	11	0	0	Chloroflexi	Anaerolineae	Anaerolineales	Anaerolineaceae	Unassigned
046d031fede10f4e6985b98a943760d2	0	0	6	Myxococcota	Polyangia	Polyangiales	Sandaracinaceae	Unassigned
0477dd9d7b2d62ce2d80c899537bd349	0	3	0	Patescibacteria	Parcubacteria	Candidatus_Yanofskybacteria	Unassigned	Unassigned
04786d737c0dab525fc91dbdedffecc6	0	0	3	Proteobacteria	Alphaproteobacteria	Acetobacterales	Acetobacteraceae	Unassigned
048e503e72a6e8804c9af69fe8b958ec	35	0	0	Proteobacteria	Alphaproteobacteria	Micropepsales	Micropepsaceae	Unassigned
049318cacd26df103618dcbdbd94d07e	18	0	0	Acidobacteriota	Vicinamibacteria	Vicinamibacterales	Unassigned	Unassigned
049349ef042b2ebab952e540f6265905	0	0	2	Patescibacteria	Parcubacteria	Parcubacteria	Unassigned	Unassigned
049f4a2cc8d3a31a0287ce5d24b46307	7	0	0	Proteobacteria	Alphaproteobacteria	Reyranellales	Reyranellaceae	Unassigned
04a39ab15ad1107d8e568ea5aa84fde5	6	0	9	Bacteroidota	Bacteroidia	Flavobacteriales	Unassigned	Unassigned
04a5cf83a575b9bde526d1e1399ce9e9	0	0	24	Chloroflexi	KD4-96	Unassigned	Unassigned	Unassigned
04b07edc5721ea03be3c23a3ebc0b63c	0	0	2	Planctomycetota	Phycisphaerae	Phycisphaerales	Phycisphaeraceae	Unassigned
04b32fb182471fe089c4a498b6f7c51a	7	0	0	Dependentiae	Babeliae	Babeliales	Vermiphilaceae	Vermiphilaceae
04b4c7f5d4d6c47c8a3911d680624913	0	0	4	Bdellovibrionota	Bdellovibrionia	Bdellovibrionales	Bdellovibrionaceae	Bdellovibrio
04bf0b9d6e7055edcb52e211c04a4119	0	4	0	Abditibacteriota	Abditibacteria	Abditibacteriales	Abditibacteriaceae	Abditibacterium
04c5bab712c0e095d639a09ceaa29972	0	0	31	Verrucomicrobiota	Verrucomicrobiae	Pedosphaerales	Pedosphaeraceae	ADurb.Bin063-1
04daa47f8849ac8f0d0db4889154eaa6	0	2	0	Planctomycetota	Planctomycetes	Pirellulales	Pirellulaceae	Unassigned
04e23bb9b6029628759566999643ac5d	10	0	0	Chloroflexi	P2-11E	Unassigned	Unassigned	Unassigned
04ecfad5772d2e09a84a0f5ef460536c	8	45	14	Proteobacteria	Alphaproteobacteria	Rhizobiales	Beijerinckiaceae	Methylobacterium-Methylorubrum
04f1097fb08774bc798dfc96c4654b01	17	0	0	Proteobacteria	Alphaproteobacteria	Rhizobiales	Labraceae	Labrys
050718ce37435f5df6a6ec5b67c49e2b	0	0	4	Sumerlaeota	Sumerlaeia	Sumerlaeales	Sumerlaeaceae	Sumerlaea
050d98d3c2e1e618716de58b1ee658a0	0	0	2	Gemmatimonadota	S0134_terrestrial_group	Unassigned	Unassigned	Unassigned
05132b1dde6536848b2b69d54c367c2a	49	0	0	Proteobacteria	Gammaproteobacteria	Xanthomonadales	Xanthomonadaceae	Unassigned
0513c108bbf655c80e1d4313ff272887	0	6	0	Proteobacteria	Alphaproteobacteria	Elsterales	Unassigned	Unassigned
052dc664a8cd4658fccc6dcda165342d	0	0	13	Bacteroidota	Bacteroidia	Sphingobacteriales	Unassigned	Unassigned
053c09f43a8ca677723e10f2650f95aa	90	0	49	Proteobacteria	Alphaproteobacteria	Rhizobiales	Methyloligellaceae	Unassigned
053f9541578eedc3b958837d75f2da8e	6	0	0	Proteobacteria	Alphaproteobacteria	Rhizobiales	Devosiaceae	Devosia
05426f5e6466845d5a25dd899694e928	2	0	0	Patescibacteria	Parcubacteria	Candidatus_Yanofskybacteria	Unassigned	Unassigned
054a90092a21fb22f64dd9332072983f	0	0	1	Myxococcota	Polyangia	Unassigned	Unassigned	Unassigned
0551bb63d550ae8c8f89dacebda76822	0	11	31	Proteobacteria	Gammaproteobacteria	Xanthomonadales	Xanthomonadaceae	Pseudoxanthomonas
0552ce82b212f317bba7d7fa6edc82d7	0	5	0	Verrucomicrobiota	Omnitrophia	Omnitrophales	Omnitrophaceae	Candidatus_Omnitrophus
058191442c9d64304bec7a7974417c7b	0	15	0	Planctomycetota	Planctomycetes	Gemmatales	Gemmataceae	Unassigned
058b4235aa4b4dd1da14296845635218	0	0	19	Actinobacteriota	Thermoleophilia	Solirubrobacterales	Unassigned	Unassigned
059bb84ee54e5b750f6f046edaba6ea2	0	4	11	Bdellovibrionota	Bdellovibrionia	Bdellovibrionales	Bdellovibrionaceae	OM27_clade
05a64d81e05ad9ac615e195cbbca8e3f	0	0	10	Proteobacteria	Alphaproteobacteria	Reyranellales	Reyranellaceae	Unassigned
05a65c4583f19e799d89d8c8ce9c4c76	0	6	0	Verrucomicrobiota	Omnitrophia	Omnitrophales	Unassigned	Unassigned
05cb1408aaaad271c74a2e688a26f73f	0	91	0	Proteobacteria	Gammaproteobacteria	Burkholderiales	Oxalobacteraceae	Unassigned
05deb7644842b88187ef052985ec620d	10	0	0	Cyanobacteria	Vampirivibrionia	Obscuribacterales	Obscuribacteraceae	Obscuribacteraceae
05e927082450bcad2128eb41e8c96854	0	6	0	Planctomycetota	Planctomycetes	Planctomycetales	Unassigned	Unassigned
05e97e8e5c41ab05c761b32422ef2be4	23	0	0	Acidobacteriota	Vicinamibacteria	Subgroup_17	Unassigned	Unassigned
05ed3e7fedf1cab32ca7e044ce9b0aea	2	0	0	Bacteroidota	Bacteroidia	Chitinophagales	Chitinophagaceae	Unassigned
05fba91a78fb589e47f0affa207cab0c	2	0	0	Actinobacteriota	Actinobacteria	Micrococcales	Microbacteriaceae	Unassigned
060e3d1b07a6c6a73b0b77b7a191020c	0	0	3	Hydrogenedentes	Hydrogenedentia	Hydrogenedentiales	Hydrogenedensaceae	Hydrogenedensaceae
060f22ffd29298365642afa2862e26de	12	0	0	Cyanobacteria	Sericytochromatia	Sericytochromatia	Unassigned	Unassigned
06141aedd768c763dad96685b5b8735c	0	11	0	Acidobacteriota	Acidobacteriae	Bryobacterales	Bryobacteraceae	Bryobacter
0618ebd60d83e38de64e6aff69c35e88	4	0	0	Planctomycetota	vadinHA49	Unassigned	Unassigned	Unassigned
06208fbc977119116bbcdbc68748b433	0	0	13	Planctomycetota	Planctomycetes	Pirellulales	Pirellulaceae	Unassigned
0623be5dd83cf89732c4054556a81afc	11	0	0	Myxococcota	Polyangia	Haliangiales	Haliangiaceae	Haliangium
0623e9fc0ee9b083778a5f3ee8775dd6	0	7	0	Proteobacteria	Gammaproteobacteria	Coxiellales	Coxiellaceae	Coxiella
0625eff0b34aac4117fccdee3e2f0f1a	2	0	0	Patescibacteria	ABY1	Unassigned	Unassigned	Unassigned
064cb41e7ca7cc986fe17a1f4435e442	2	0	0	Chloroflexi	Ktedonobacteria	C0119	Unassigned	Unassigned
064dcea1b68884287fce4d7b9a823905	12	0	0	Bacteroidota	Bacteroidia	Chitinophagales	Chitinophagaceae	Unassigned
0654b4c5d05a4bd9954bbf6e9813dd55	0	0	5	Actinobacteriota	Actinobacteria	Pseudonocardiales	Pseudonocardiaceae	Pseudonocardia
0656ae789248dc72309e1f0d76443527	8	0	0	Patescibacteria	Parcubacteria	Unassigned	Unassigned	Unassigned
0657f57cd354d90e529414acfac1593e	0	0	9	Planctomycetota	Phycisphaerae	Tepidisphaerales	Unassigned	Unassigned
0683f913ecd6befa2e067ceeffe180ad	0	11	0	Acidobacteriota	Vicinamibacteria	Vicinamibacterales	Vicinamibacteraceae	Vicinamibacteraceae
0697aa6efec5a3702949fd86c35b6c9b	0	12	0	Proteobacteria	Alphaproteobacteria	Sphingomonadales	Sphingomonadaceae	Sphingobium
06987511bc86503db181b1d18852de2a	0	0	64	Planctomycetota	Planctomycetes	Planctomycetales	Rubinisphaeraceae	SH-PL14
06a3879914405c6865d72d4c77bb19ea	4	0	0	Gemmatimonadota	Gemmatimonadetes	Gemmatimonadales	Gemmatimonadaceae	Unassigned
06abc742d96d35ee99d981f4382abe0d	3	0	0	Elusimicrobiota	Lineage_IIa	Unassigned	Unassigned	Unassigned
06ad92b8571a601a6ba26f122d2b2a55	31	0	0	Proteobacteria	Gammaproteobacteria	Burkholderiales	Nitrosomonadaceae	Ellin6067
06ae76513555a3d4ab289f42f9e985c1	15	0	0	Myxococcota	Polyangia	Polyangiales	Unassigned	Unassigned
06b90248f0eb65158c3c8f628d91efbb	2	0	0	Sumerlaeota	Sumerlaeia	Sumerlaeales	Sumerlaeaceae	Sumerlaea
06b99053b3c6ccf6acb03b20a6f39c5a	0	1	0	Planctomycetota	Planctomycetes	Gemmatales	Gemmataceae	Unassigned
06bb3fa895e072e060638ec1131d0d3c	0	60	66	Proteobacteria	Alphaproteobacteria	Rhizobiales	Rhizobiaceae	Allorhizobium-Neorhizobium-Pararhizobium-Rhizobium
06c13a697c05b52798882cc3697bb452	0	0	147	Acidobacteriota	Vicinamibacteria	Vicinamibacterales	Unassigned	Unassigned
06c69a0002fac5d41b54cdf53001075d	0	0	7	Proteobacteria	Gammaproteobacteria	Burkholderiales	Oxalobacteraceae	Unassigned
06cad389911a64b864db9caba9e4eec5	0	0	18	Acidobacteriota	Blastocatellia	45597	Unassigned	Unassigned
06d5bce622575d91553aaf3e0fc1206f	0	1	0	Proteobacteria	Alphaproteobacteria	Rickettsiales	Unassigned	Unassigned
06da591f12fb3339f6aba33213ab1a94	0	0	13	Acidobacteriota	Vicinamibacteria	Vicinamibacterales	Unassigned	Unassigned
06dfb68dde56630b2d5fd4c54e210c74	170	0	0	Acidobacteriota	Vicinamibacteria	Vicinamibacterales	Unassigned	Unassigned
07155d961aea72ab502375b13ea42c76	8	0	0	Myxococcota	Polyangia	Haliangiales	Haliangiaceae	Haliangium
0717f64b1acc58505c85e9958d2fddcc	0	51	0	Actinobacteriota	Actinobacteria	Propionibacteriales	Nocardioidaceae	Unassigned
07460a74e5f82d788043caac4fd0ac78	0	9	0	Latescibacterota	Latescibacterota	Latescibacterota	Unassigned	Unassigned
075a15f353c48015a1fa2dba724a3fe2	0	0	8	Acidobacteriota	Subgroup_25	Unassigned	Unassigned	Unassigned
077965e0aac3e3a499d9653169446a7d	0	4	0	Proteobacteria	Alphaproteobacteria	Rhizobiales	Hyphomicrobiaceae	Pedomicrobium
077fab9bb95d1007d16c38d8fcd1f5c0	0	2	0	Acidobacteriota	Vicinamibacteria	Vicinamibacterales	Unassigned	Unassigned
07a0b5c8fe86448ec5964e82da3263cd	3	0	0	Verrucomicrobiota	Verrucomicrobiae	Pedosphaerales	Pedosphaeraceae	DEV008
07b9db0375df4a5e63c8a479145d4478	190	0	70	Proteobacteria	Gammaproteobacteria	Burkholderiales	Comamonadaceae	Unassigned
07baa929369bcb202a3b6ab69ad46790	0	0	11	Myxococcota	Polyangia	Polyangiales	Polyangiaceae	Unassigned
07bca6edab1c8903ec152020fa4bcecc	17	0	0	Bacteroidota	Bacteroidia	Cytophagales	Spirosomaceae	Dyadobacter
07ca9df7f6defd13afcc91178df34d98	3	0	0	Proteobacteria	Alphaproteobacteria	Sphingomonadales	Sphingomonadaceae	Sphingomonas
07da22cab5c55a4badb462bcbbded642	985	692	266	Proteobacteria	Alphaproteobacteria	Rhizobiales	Rhizobiaceae	Phyllobacterium
07deff96346f39911f612fbe94664e8b	0	0	7	Bacteroidota	Bacteroidia	Sphingobacteriales	Unassigned	Unassigned
07e5cc5fdf2c0fe2e63d6861de6ca568	0	0	7	Planctomycetota	Phycisphaerae	Tepidisphaerales	Unassigned	Unassigned
07eb18d19766bfcc877f278cde11106c	0	0	34	Proteobacteria	Alphaproteobacteria	Sphingomonadales	Sphingomonadaceae	Altererythrobacter
07ed3476912c525e1a3cdd3f22131d0c	0	0	3	Proteobacteria	Gammaproteobacteria	Gammaproteobacteria_Incertae_Sedis	Unassigned	Unassigned
08045c8a57c912905051134ebdf8f29e	29	0	0	Chloroflexi	P2-11E	Unassigned	Unassigned	Unassigned
08224ca900308088a141607d07c212bd	0	8	0	Acidobacteriota	Blastocatellia	Blastocatellales	Blastocatellaceae	JGI_0001001-H03
0823f3ed2ca35843d249ed39d5bd6562	23	0	0	Acidobacteriota	Acidobacteriae	Solibacterales	Solibacteraceae	Candidatus_Solibacter
08275f55a867d68afd21ce8b62b90d72	4	0	0	Proteobacteria	Alphaproteobacteria	Acetobacterales	Acetobacteraceae	Roseomonas
0833c28652a8bcecc271ae1cb51af035	0	0	2	Planctomycetota	OM190	Unassigned	Unassigned	Unassigned
0839c681b52315af5f93d5c6c75624d7	3	0	0	Planctomycetota	Planctomycetes	Pirellulales	Pirellulaceae	Unassigned
0859cb4ff1e99c0c79f5b5e13200f0f0	10	23	0	Proteobacteria	Alphaproteobacteria	Rhizobiales	Beijerinckiaceae	Microvirga
085c1f2e4e371daa026b1c0d3c019cc1	20	0	0	Latescibacterota	Latescibacterota	Latescibacterota	Unassigned	Unassigned
085f7fa28b3bb89cf299ad54d26d6173	4	0	0	Desulfobacterota	Unassigned	Unassigned	Unassigned	Unassigned
085ff84c4b10a583e48ad46010302569	1	0	0	Bdellovibrionota	Oligoflexia	0319-6G20	Unassigned	Unassigned
08620ab2f70acc943404ba7d7b3e6f8f	0	0	5	Bdellovibrionota	Bdellovibrionia	Bdellovibrionales	Bdellovibrionaceae	Bdellovibrio
0865739b0f36921c433b1e5eca80c99d	0	43	0	Acidobacteriota	Acidobacteriae	Acidobacteriales	Koribacteraceae	Candidatus_Koribacter
086fa340a6e0efc97867ccf94b4acdc4	0	23	0	Planctomycetota	Phycisphaerae	Tepidisphaerales	Unassigned	Unassigned
08714a69b8698c20147752bad134f230	0	0	3	Patescibacteria	Parcubacteria	Unassigned	Unassigned	Unassigned
0887bbedc8683c1d460f115c25775859	0	0	57	Bacteroidota	Bacteroidia	Sphingobacteriales	Unassigned	Unassigned
08899710109f1c58880a9f97d8bc551c	0	0	10	Gemmatimonadota	Longimicrobia	Longimicrobiales	Longimicrobiaceae	Longimicrobiaceae
0890ed53ea8a5474cc9af050711fa04f	3	0	0	Planctomycetota	Phycisphaerae	Tepidisphaerales	Unassigned	Unassigned
08916d6956d718eab96962c70812cc8c	0	56	0	Acidobacteriota	Vicinamibacteria	Vicinamibacterales	Vicinamibacteraceae	Vicinamibacteraceae
08a5e98e589e4c811bcebc672140c6b7	2	0	0	Proteobacteria	Alphaproteobacteria	Tistrellales	Geminicoccaceae	Unassigned
08aa88be5d6ff2f7047d0c59a41e9e4f	0	0	9	Planctomycetota	Planctomycetes	Pirellulales	Pirellulaceae	Unassigned
08aefd3436bcd6b92c53fe2fa9c86ed0	0	0	26	Acidobacteriota	Vicinamibacteria	Vicinamibacterales	Unassigned	Unassigned
08ba210908d22355af277f07b4aabba1	0	3	13	Planctomycetota	Pla4_lineage	Unassigned	Unassigned	Unassigned
08bd7ce295e73ca9932b56be2d34059d	2	0	0	Actinobacteriota	Acidimicrobiia	IMCC26256	Unassigned	Unassigned
08bdc6c81f6b9daab3d132b54e1d45bc	1251	1130	497	Actinobacteriota	Actinobacteria	Corynebacteriales	Nocardiaceae	Rhodococcus
08c738427a97235ac7c67209c54f2a12	0	5	33	Proteobacteria	Alphaproteobacteria	Caulobacterales	Hyphomonadaceae	Hirschia
08d45fd27f9a8dd996efe68235b39eb6	0	0	5	Proteobacteria	Alphaproteobacteria	Rickettsiales	Rickettsiaceae	Rickettsia
08eb5d56c46897ea1e2f22ebb5ccd07c	0	0	1	Proteobacteria	Alphaproteobacteria	Rhizobiales	Unassigned	Unassigned
090222bcdf7568bc0f2c1a53a55a905e	13	0	0	Acidobacteriota	AT-s3-28	Unassigned	Unassigned	Unassigned
0915b68626d2eb8d39951a7ddfd8a7f7	0	0	8	Bdellovibrionota	Bdellovibrionia	Bdellovibrionales	Bdellovibrionaceae	Bdellovibrio
0921bfaaf0aa55277f6156005457a46c	0	0	8	Acidobacteriota	Vicinamibacteria	Vicinamibacterales	Vicinamibacteraceae	Vicinamibacteraceae
09236a2b4b86d0eb4af961d9f9badfc2	0	0	36	Acidobacteriota	Subgroup_5	Unassigned	Unassigned	Unassigned
0926bfd86ff15b89afab1371452145a8	0	0	1	Bdellovibrionota	Bdellovibrionia	Bdellovibrionales	Bdellovibrionaceae	Bdellovibrio
092bc2589a8638b68012c8ab88e3fcc1	0	0	2	Planctomycetota	Planctomycetes	Pirellulales	Pirellulaceae	Pirellula
093dbcff1372d79fd828467dbbd5d9a7	3	0	0	Verrucomicrobiota	Verrucomicrobiae	Pedosphaerales	Pedosphaeraceae	ADurb.Bin063-1
093ed78a2da6004f9772ed6efa981fdf	0	0	28	Verrucomicrobiota	Verrucomicrobiae	Pedosphaerales	Pedosphaeraceae	ADurb.Bin063-1
09657ff436283c0c50b798f8ca39fd05	0	0	20	Verrucomicrobiota	Verrucomicrobiae	Pedosphaerales	Pedosphaeraceae	Pedosphaeraceae
096ddc8d0f5aa1093e91f9eeb6aad345	3	0	0	Abditibacteriota	Abditibacteria	Abditibacteriales	Abditibacteriaceae	Abditibacterium
097050ad15c6d6a28e81624f1399dd77	0	0	2	Actinobacteriota	Actinobacteria	Micrococcales	Microbacteriaceae	Agromyces
097427b7ead164319cb9c6191780e4f7	2	0	0	Hydrogenedentes	Hydrogenedentia	Hydrogenedentiales	Hydrogenedensaceae	Hydrogenedensaceae
09827e78018eb5558d3f9edbc5a8e773	2	0	0	Bdellovibrionota	Oligoflexia	0319-6G20	Unassigned	Unassigned
0998efc040e1e45674814b40de535489	2	0	5	Planctomycetota	Planctomycetes	Pirellulales	Pirellulaceae	Unassigned
09aa002a2f42aaa4bce28e5c6737e22a	184	99	0	Acidobacteriota	Vicinamibacteria	Vicinamibacterales	Unassigned	Unassigned
09aef7f63dfb9ce6ce5a8fc236729041	0	0	15	Proteobacteria	Gammaproteobacteria	CCD24	Unassigned	Unassigned
09bf00953ec6cccbe3687aad8535b73e	108	0	0	Proteobacteria	Alphaproteobacteria	Micropepsales	Micropepsaceae	Unassigned
09e34f9068a652260413100eadfffedd	0	0	1	Planctomycetota	Planctomycetes	uncultured	Unassigned	Unassigned
09f97282245a6391a350295da86ceb2d	3	0	0	Verrucomicrobiota	Verrucomicrobiae	S-BQ2-57_soil_group	Unassigned	Unassigned
0a2076bd3dac83d3ecfd66bdb99c836a	4	0	0	Patescibacteria	Microgenomatia	Candidatus_Woesebacteria	Unassigned	Unassigned
0a29b5cff848518d51d87dca27c94d4d	0	15	0	Bacteroidota	Bacteroidia	Chitinophagales	Chitinophagaceae	Ferruginibacter
0a4e34f5ae39127f681795ba84de8c2c	9	0	0	Planctomycetota	Planctomycetes	Gemmatales	Gemmataceae	Fimbriiglobus
0a5740687fb20f80a8da363cdb8e0f21	10	0	0	Verrucomicrobiota	Verrucomicrobiae	Verrucomicrobiales	Verrucomicrobiaceae	Unassigned
0a6bfb8ab9fb9f91375f6aa3f41c8b61	0	0	3	Chloroflexi	Dehalococcoidia	S085	Unassigned	Unassigned
0a6dcd1848cfc6dd1d90cf4b5effe63f	0	0	13	Proteobacteria	Alphaproteobacteria	Rhizobiales	Hyphomicrobiaceae	Pedomicrobium
0a7713e73b72c172c4056979cbad030e	0	0	3	Verrucomicrobiota	Verrucomicrobiae	Pedosphaerales	Pedosphaeraceae	Pedosphaeraceae
0ab03766a2653a88fc64612dfb97bfda	0	0	43	Bacteroidota	Bacteroidia	Cytophagales	Microscillaceae	Ohtaekwangia
0ab25b517ef52f4bf414661f7a6d5e9b	0	0	5	Proteobacteria	Alphaproteobacteria	Ferrovibrionales	Ferrovibrionaceae	Ferrovibrio
0ab31f7e797f551227445f0fd40c40d2	0	0	60	Acidobacteriota	Vicinamibacteria	Vicinamibacterales	Vicinamibacteraceae	Vicinamibacteraceae
0ac70947d263d53bb2eccb67ecfcd4af	86	0	0	Bacteroidota	Bacteroidia	Chitinophagales	Chitinophagaceae	Niastella
0ae5531a9802e71139c959faebdde10c	0	0	88	Proteobacteria	Alphaproteobacteria	Reyranellales	Reyranellaceae	Reyranella
0af2aee8c0040db1b011087cf18f51cc	0	0	174	Proteobacteria	Gammaproteobacteria	Xanthomonadales	Xanthomonadaceae	Arenimonas
0af9fda441855f694808aad07e2737ca	7	0	0	Myxococcota	Myxococcia	Myxococcales	Myxococcaceae	Unassigned
0afebcad93995912f0d67e5b8a3522af	3	0	0	Acidobacteriota	Vicinamibacteria	Vicinamibacterales	Vicinamibacteraceae	Vicinamibacteraceae
0b0257582349b6eb5f081d69f3bb47dd	5	0	0	Chloroflexi	Gitt-GS-136	Gitt-GS-136	Unassigned	Unassigned
0b0528705186b6cdd3301c0efaf9fd9a	0	0	8	Proteobacteria	Gammaproteobacteria	Burkholderiales	Unassigned	Unassigned
0b09564168d86d7bb4cd1803a58b9e64	0	0	18	Proteobacteria	Alphaproteobacteria	Elsterales	Unassigned	Unassigned
0b12366dbecd116ad4c8f317ea9dea63	0	0	3	Latescibacterota	Latescibacterota	Latescibacterota	Unassigned	Unassigned
0b17c5ba1682ee92b42547a542722229	35	0	0	Verrucomicrobiota	Verrucomicrobiae	Opitutales	Opitutaceae	Unassigned
0b2395c40578f7b10e7d68d6a333797f	0	4	0	Proteobacteria	Alphaproteobacteria	Micavibrionales	Unassigned	Unassigned
0b352351c24765ab6d3a8925f6647cbf	16	0	0	Patescibacteria	Unassigned	Unassigned	Unassigned	Unassigned
0b3a62fab0379c63c23becf6cfc5b5e3	25	0	0	Proteobacteria	Alphaproteobacteria	Rhizobiales	Unassigned	Unassigned
0b502decca06d954cfbb1fd9f54e3d46	4	0	0	Bacteroidota	Bacteroidia	Chitinophagales	Chitinophagaceae	Edaphobaculum
0b593a09d588cccf3df4e9c321d62278	0	0	13	Myxococcota	Polyangia	Polyangiales	Sandaracinaceae	Unassigned
0b5b12a73e567906697d30d6495e0c5e	73	0	0	Myxococcota	Polyangia	Haliangiales	Haliangiaceae	Haliangium
0b70300b01da07af8ed9ccb5d641e63e	4	0	0	Bacteroidota	Bacteroidia	Chitinophagales	Unassigned	Unassigned
0b7afc3bd6150371b5421239f5247e13	0	14	0	Proteobacteria	Alphaproteobacteria	Rhizobiales	Rhizobiaceae	Unassigned
0b8a94b015ceaac30daa01a1a387cfff	0	9	0	Myxococcota	bacteriap25	Unassigned	Unassigned	Unassigned
0b9d4901cae1832ca539a89edab342a2	0	16	0	Bacteroidota	Bacteroidia	Sphingobacteriales	Unassigned	Unassigned
0ba157d19f4b5f670badc0a61520b414	4	0	0	Proteobacteria	Alphaproteobacteria	Rhizobiales	Unassigned	Unassigned
0bc50623c01dd66dce3c202d8bbe8b28	0	0	21	Bacteroidota	Bacteroidia	Chitinophagales	Chitinophagaceae	Edaphobaculum
0bcafd62153fabd09b7cb7e422e39769	0	0	3	Verrucomicrobiota	Verrucomicrobiae	Chthoniobacterales	Unassigned	Unassigned
0bcf95e0bea754820ecf1891def863b7	10	0	0	Myxococcota	Polyangia	Haliangiales	Haliangiaceae	Haliangium
0bdc18a2b353d58b0200ef74a3258ce0	11	0	0	Planctomycetota	Phycisphaerae	Phycisphaerales	Phycisphaeraceae	AKYG587
0be31311933b0d26d811dd5df11c8116	180	0	0	Acidobacteriota	Vicinamibacteria	Vicinamibacterales	Unassigned	Unassigned
0bf13e802ef3eea0dc145d8af22b41c6	4	0	0	Myxococcota	Myxococcia	Myxococcales	Myxococcaceae	P3OB-42
0c09f30ad2b6472225c5bb25c44f8038	11	0	0	Actinobacteriota	Thermoleophilia	Gaiellales	Unassigned	Unassigned
0c264ce6cbbe4aee37258afeab6f9395	0	10	0	Acidobacteriota	Acidobacteriae	Bryobacterales	Bryobacteraceae	Bryobacter
0c2678f62459b215dcc7bdbb413e7089	0	0	27	Bacteroidota	Bacteroidia	Cytophagales	Microscillaceae	Ohtaekwangia
0c29fcd4d6044275ea0495f1916089b7	0	15	0	Myxococcota	Polyangia	Polyangiales	Polyangiaceae	Unassigned
0c4f699fec9cf980e6c3f2e616a3f393	33	0	0	Proteobacteria	Alphaproteobacteria	Sphingomonadales	Sphingomonadaceae	Sphingorhabdus
0c54efee15bce2fa9b2c233247045568	3	0	0	Myxococcota	Polyangia	Polyangiales	Polyangiaceae	Pajaroellobacter
0c692435de695cc670477692adc8010f	11	0	0	Myxococcota	Myxococcia	Myxococcales	Anaeromyxobacteraceae	Anaeromyxobacter
0c769ae5a5f5385b06fd00039a641169	28	0	0	Myxococcota	Myxococcia	Myxococcales	Myxococcaceae	Unassigned
0c9de744900537f011a9ce9f3c301390	0	0	17	Bacteroidota	Bacteroidia	Cytophagales	Microscillaceae	Unassigned
0cab740d08e2d4f29c5f28d259c75696	18	0	0	Verrucomicrobiota	Verrucomicrobiae	Methylacidiphilales	Methylacidiphilaceae	Unassigned
0caca87b06e2dac0ff36ef2bfbf9eb0d	6	0	0	Myxococcota	Polyangia	Blfdi19	Unassigned	Unassigned
0cb0670f6ebe14dd9a281ba5970b118b	8	0	27	Planctomycetota	Planctomycetes	Planctomycetales	Rubinisphaeraceae	SH-PL14
0cbaea00b72e552d7cfcaebe532dbe05	5	0	0	Myxococcota	Polyangia	Blfdi19	Unassigned	Unassigned
0cc3aa470f918790aa681fc2d747644e	2	0	0	Elusimicrobiota	Elusimicrobia	Lineage_IV	Unassigned	Unassigned
0cc4144de41e344e25fdbf4fbdf0e280	0	3	0	Proteobacteria	Alphaproteobacteria	Rhizobiales	Xanthobacteraceae	Bradyrhizobium
0cc545e6e4f482f17c85da609dbd1f2f	0	0	560	Verrucomicrobiota	Verrucomicrobiae	Chthoniobacterales	Chthoniobacteraceae	Candidatus_Udaeobacter
0cce0f6acc50e92c07b926c6b5178782	0	5	0	Proteobacteria	Gammaproteobacteria	Diplorickettsiales	Diplorickettsiaceae	Aquicella
0ccef1f5bccb849dddfb7ffb995c6b6c	6	0	0	Proteobacteria	Alphaproteobacteria	uncultured	Unassigned	Unassigned
0cd21c66b6ae0a1deb7606bea350addc	0	0	13	Acidobacteriota	Thermoanaerobaculia	Thermoanaerobaculales	Thermoanaerobaculaceae	Subgroup_10
0ce51d2de5507edbeef6b4dd114e9447	35	0	0	Proteobacteria	Gammaproteobacteria	Burkholderiales	Nitrosomonadaceae	MND1
0ced7a88c830b46805aaa0aea3cce0a1	0	0	3	Planctomycetota	OM190	Unassigned	Unassigned	Unassigned
0d0e8586c6af61fb6dc02feab9d98e17	10	0	0	Gemmatimonadota	BD2-11_terrestrial_group	Unassigned	Unassigned	Unassigned
0d11b16183f9802f9cb08fa5c7142629	0	3	0	Verrucomicrobiota	Verrucomicrobiae	Chthoniobacterales	Xiphinematobacteraceae	Candidatus_Xiphinematobacter
0d138e67255f9a210aba4726f16f3d55	0	2	12	Actinobacteriota	Actinobacteria	Pseudonocardiales	Pseudonocardiaceae	Pseudonocardia
0d5b7d62e72dab42cbcc28157947e2b9	14	0	0	Proteobacteria	Alphaproteobacteria	Rhodospirillales	Unassigned	Unassigned
0d6bb2f2a1cb29ad755b9e54a5f9e48d	0	38	36	Proteobacteria	Alphaproteobacteria	Rhizobiales	Rhizobiaceae	Unassigned
0d771a1221877465ae4ce78892eb3c07	0	15	0	Proteobacteria	Gammaproteobacteria	JG36-GS-52	Unassigned	Unassigned
0d77411a013a50330124b36e3aec6d81	0	28	0	Bacteroidota	Bacteroidia	Cytophagales	Spirosomaceae	Dyadobacter
0d7a016a0c8e8b25725e300d3427b4f1	98	0	0	Acidobacteriota	Blastocatellia	Pyrinomonadales	Pyrinomonadaceae	RB41
0d859fc108daa68c065c61fa94c1888b	0	0	3	Bacteroidota	Bacteroidia	Cytophagales	Microscillaceae	Ohtaekwangia
0d935b888f5f25069785fae1cf813f17	0	0	55	Myxococcota	bacteriap25	Unassigned	Unassigned	Unassigned
0d989d155d117292c5198a2ac218a97f	0	0	46	Proteobacteria	Gammaproteobacteria	Xanthomonadales	Xanthomonadaceae	Unassigned
0d9d48e6bdae758c48a7e68932da22e9	3	0	0	Proteobacteria	Gammaproteobacteria	Gammaproteobacteria_Incertae_Sedis	Unassigned	Unassigned
0d9f80626674f936d26475cbaf6b43af	0	12	0	Firmicutes	Bacilli	Paenibacillales	Paenibacillaceae	Paenibacillus
0dbb6bc7b7feebfdf422e4c6c9476648	0	0	5	Acidobacteriota	Holophagae	Subgroup_7	Unassigned	Unassigned
0dc125ae6fa51717ddef469719d0b79f	4	0	0	Proteobacteria	Alphaproteobacteria	Rhizobiales	Hyphomicrobiaceae	Pedomicrobium
0dc604ec0afb867721bec814b50999ae	0	9	0	Chloroflexi	KD4-96	Unassigned	Unassigned	Unassigned
0dcf6377548f50d87fb463c9798f1e4b	2	0	0	Bacteroidota	Bacteroidia	Sphingobacteriales	Sphingobacteriaceae	Mucilaginibacter
0dd8b99081ef8efe46967b52da48ee8b	2	4	0	Planctomycetota	OM190	Unassigned	Unassigned	Unassigned
0ddcd311e02f742e2e0e61ce02cf9c29	961	1997	0	Proteobacteria	Gammaproteobacteria	Pseudomonadales	Pseudomonadaceae	Pseudomonas
0de5a9ab844b9784beb8ff0474693c88	0	0	3	Planctomycetota	Phycisphaerae	Phycisphaerales	Phycisphaeraceae	CL500-3
0dfc4a6b082d5363245943e066f7b8d1	0	13	0	Bacteroidota	Bacteroidia	Chitinophagales	Chitinophagaceae	Ferruginibacter
0dffd1ecf991abc35adff2607eb81abb	0	0	7	Bacteroidota	Bacteroidia	Cytophagales	Hymenobacteraceae	Unassigned
0e070507abba4160021ce83993fa8988	11	0	0	Verrucomicrobiota	Verrucomicrobiae	Chthoniobacterales	Chthoniobacteraceae	Chthoniobacter
0e18a6bc90dceab51ae4e0dc0e0ff6d5	0	0	29	Gemmatimonadota	Longimicrobia	Longimicrobiales	Longimicrobiaceae	YC-ZSS-LKJ147
0e198731a167ea012b0c936c76e42554	2	0	0	Firmicutes	Clostridia	Clostridiales	Clostridiaceae	Unassigned
0e26e479805aa5e7ce958c99f90f862f	22	0	0	Proteobacteria	Alphaproteobacteria	Caulobacterales	Caulobacteraceae	Brevundimonas
0e32836d9cd5bd74ad63ad972e0a8c37	0	0	4	Planctomycetota	Planctomycetes	Planctomycetales	Rubinisphaeraceae	Planctomicrobium
0e58bb065d5c93b8aec4927eb726ac6d	0	3	0	Myxococcota	Polyangia	mle1-27	Unassigned	Unassigned
0e6783c4231173a3b0103e39afe9d570	6	0	0	Latescibacterota	Latescibacterota	Latescibacterota	Unassigned	Unassigned
0e69af98354aa3a69833dd17d6023e7c	0	0	25	Desulfobacterota	Desulfuromonadia	Geobacterales	Geobacteraceae	Citrifermentans
0e6b62a664cbbef401d48974fcaa034b	24	0	0	Bacteroidota	Bacteroidia	Chitinophagales	Chitinophagaceae	Niastella
0e7231f56cfc3c04686de76ababcb941	0	17	0	Planctomycetota	Phycisphaerae	Tepidisphaerales	Unassigned	Unassigned
0e75d086c7c27bdef50ca251074ad75b	2	0	0	Proteobacteria	Alphaproteobacteria	Rickettsiales	Unassigned	Unassigned
0e75f598718592dd39d52bb26dd9e772	0	5	0	Bdellovibrionota	Bdellovibrionia	Bdellovibrionales	Bdellovibrionaceae	Bdellovibrio
0e820ac4ccac286677a25618e483bfb7	0	0	6	Bacteroidota	Bacteroidia	Cytophagales	Cytophagaceae	Cytophaga
0e8308551768cf7365ef1103f3e9ccc7	0	0	3	Patescibacteria	ABY1	Unassigned	Unassigned	Unassigned
0e94e2a7e859da8c41e83d6ccbc0988e	7	0	0	Chloroflexi	Ktedonobacteria	C0119	Unassigned	Unassigned
0e9ae3d0137092a4fbf8d113097c38af	6	0	0	Bacteroidota	Bacteroidia	Chitinophagales	Chitinophagaceae	Flavisolibacter
0ec1b43df23d19c71b4e4cba59affd33	0	0	58	Proteobacteria	Alphaproteobacteria	Caulobacterales	Caulobacteraceae	Phenylobacterium
0ec4e31dd7369136ab60a78403440fea	3	0	0	Bacteroidota	Bacteroidia	Chitinophagales	Chitinophagaceae	Chitinophaga
0ed5683cc789816b1ed0e693b3354e25	11	0	0	Planctomycetota	Phycisphaerae	Tepidisphaerales	Unassigned	Unassigned
0ed966e44e21b1a2280cc0411bdfc2bf	0	0	3	Proteobacteria	Alphaproteobacteria	Rhizobiales	Rhizobiaceae	Allorhizobium-Neorhizobium-Pararhizobium-Rhizobium
0eedb25a12c4cc261190b69f3f82cc60	0	25	0	Proteobacteria	Alphaproteobacteria	Sphingomonadales	Sphingomonadaceae	Sphingomonas
0eefb927011e56bc047a3bf8faba8530	0	0	59	Bacteroidota	Bacteroidia	Flavobacteriales	Flavobacteriaceae	Flavobacterium
0ef38bf03bf109f09c6888272b0c7bee	8	38	0	Proteobacteria	Gammaproteobacteria	Xanthomonadales	Xanthomonadaceae	Lysobacter
0ef3b24885acdb803d1aea89494d4750	0	3	0	Gemmatimonadota	Gemmatimonadetes	Gemmatimonadales	Gemmatimonadaceae	Unassigned
0f10ba5b8e4966262ee35fbfd80cbbf7	0	0	21	Bacteroidota	Bacteroidia	Cytophagales	Microscillaceae	Chryseolinea
0f18144d308ada95632ab5193d92073f	0	1193	0	Proteobacteria	Gammaproteobacteria	Pseudomonadales	Pseudomonadaceae	Pseudomonas
0f28ecf82266d6b560f521b5ce69db19	0	7	0	Zixibacteria	Zixibacteria	Zixibacteria	Unassigned	Unassigned
0f3a430046a53c9f71888f77550e4dd3	0	34	175	Bacteroidota	Bacteroidia	Flavobacteriales	Flavobacteriaceae	Flavobacterium
0f3dd7c22be435f884e2be7ec0688b3d	5	0	0	Planctomycetota	OM190	Unassigned	Unassigned	Unassigned
0f469edced3b57b95667fbf7dcdd1220	0	2	0	Proteobacteria	Alphaproteobacteria	Rickettsiales	Unassigned	Unassigned
0f4999c3b62a1dd3b33a1a8002dcf6ce	0	7	0	Chloroflexi	KD4-96	Unassigned	Unassigned	Unassigned
0f4d43e05a65ba34e78ad5b4599502e9	0	0	24	Myxococcota	Polyangia	Polyangiales	Unassigned	Unassigned
0f556d9c42b07ec807afad63fc395d3d	0	0	5	Dependentiae	Babeliae	Babeliales	Unassigned	Unassigned
0f5be917ee6b7b27b798334b158bd764	8	0	0	Myxococcota	Polyangia	Haliangiales	Haliangiaceae	Haliangium
0f64294afc816d6d247def2e5f421f73	3	0	0	Acidobacteriota	Thermoanaerobaculia	Thermoanaerobaculales	Thermoanaerobaculaceae	Subgroup_10
0f6bb4a53b6f943200b7bff7e1287950	0	0	2	Bacteroidota	Kapabacteria	Kapabacteriales	Unassigned	Unassigned
0f7475870d62de84388ccff7691074a3	2	0	0	Proteobacteria	Alphaproteobacteria	Micavibrionales	Unassigned	Unassigned
0f7d66796f47718db91004c0d21c5ce7	0	0	72	Verrucomicrobiota	Verrucomicrobiae	Chthoniobacterales	Chthoniobacteraceae	Chthoniobacter
0f7e67be7d7b0b2bea7e452bb8c36685	0	0	1	Patescibacteria	Saccharimonadia	Saccharimonadales	Unassigned	Unassigned
0f813ba25c06b1466b1dc695688c6194	3	0	0	Verrucomicrobiota	Verrucomicrobiae	Chthoniobacterales	Chthoniobacteraceae	Candidatus_Udaeobacter
0f87b2e1cfa29b9e154cfa4a13d1721b	7	0	0	Proteobacteria	Alphaproteobacteria	Acetobacterales	Acetobacteraceae	Unassigned
0f8c1e6cf8e1d407c3f95555e7ed2e2a	0	0	28	Proteobacteria	Alphaproteobacteria	Rhizobiales	Unassigned	Unassigned
0f8fb5e933f63287f30aa252ad8d963e	0	0	8	Chloroflexi	KD4-96	Unassigned	Unassigned	Unassigned
0f954f6ddaf976cecc88c3ffb8a22e21	2	0	0	Proteobacteria	Gammaproteobacteria	Unassigned	Unassigned	Unassigned
0f97fc907d4a9a9495726766d16df839	0	0	36	Bacteroidota	Bacteroidia	Chitinophagales	Chitinophagaceae	Chitinophaga
0fa23691885c4ea580b44b5081a30ae2	0	8	0	Planctomycetota	Planctomycetes	Gemmatales	Gemmataceae	Unassigned
0fa3e3fc013660867c64aeee74d0900e	0	12	0	Proteobacteria	Alphaproteobacteria	uncultured	Unassigned	Unassigned
0fa6adc50276f0f95b016d3b23faf936	0	0	12	Myxococcota	Polyangia	Haliangiales	Haliangiaceae	Haliangium
0fd0d931e539ae60c0fba2e5e7f05285	0	0	3	Firmicutes	Bacilli	Erysipelotrichales	Erysipelotrichaceae	Turicibacter
0fd22c6836467bfbdba419d1a30f1daa	0	0	20	Actinobacteriota	Actinobacteria	Micromonosporales	Micromonosporaceae	Actinoplanes
0fdea205ea1040a6b1053230911893d5	84	0	0	Gemmatimonadota	Gemmatimonadetes	Gemmatimonadales	Gemmatimonadaceae	Unassigned
0ff70c634f8cb29a11eebcf165273b53	4	0	0	Planctomycetota	Planctomycetes	Planctomycetales	Schlesneriaceae	Schlesneria
1007aa7447de0d03999cd1d4b705fc6e	0	0	38	Proteobacteria	Gammaproteobacteria	Burkholderiales	Comamonadaceae	Unassigned
100fc6f6c19792bc6e57a983cd70ace8	102	38	6	Proteobacteria	Alphaproteobacteria	Caulobacterales	Hyphomonadaceae	SWB02
1011f5bac003b0697f9626285f14ac8c	3	0	0	Verrucomicrobiota	Chlamydiae	Chlamydiales	Unassigned	Unassigned
1012f7a7dfc2529576774bda607cb47b	0	0	52	Acidobacteriota	Vicinamibacteria	Vicinamibacterales	Vicinamibacteraceae	Vicinamibacteraceae
101951aabf4e77306397fe2aef3a7e88	0	0	6	Proteobacteria	Alphaproteobacteria	Rhizobiales	Rhizobiaceae	Ensifer
101982ee6204355a54d11d127824a796	51	0	0	Actinobacteriota	Actinobacteria	Kineosporiales	Kineosporiaceae	Unassigned
1027250e2b51585a7373e1207ff81120	56	0	0	Acidobacteriota	Acidobacteriae	Subgroup_2	Unassigned	Unassigned
103137598b2bfa9460000f5a714c0ae2	23	0	0	Verrucomicrobiota	Verrucomicrobiae	Pedosphaerales	Pedosphaeraceae	Unassigned
1034fb63bbd3492cc54696aff822a017	0	0	3	Proteobacteria	Alphaproteobacteria	Unassigned	Unassigned	Unassigned
1057558de242812fdb138341e65f73d0	0	58	0	NB1-j	Unassigned	Unassigned	Unassigned	Unassigned
1057a304b65fcc6903c8d3d3e782d4d8	2	0	0	Myxococcota	Polyangia	Polyangiales	Sandaracinaceae	Unassigned
106e9208a23330517eca3538c1e40591	0	0	69	Proteobacteria	Gammaproteobacteria	Steroidobacterales	Steroidobacteraceae	Unassigned
106f34a47e6278d0fc28ef5fbd99dbc8	0	4	0	Proteobacteria	Alphaproteobacteria	Acetobacterales	Acetobacteraceae	Roseomonas
107f8772a8527d4cefe5d4425a19930e	0	0	3	Chloroflexi	Anaerolineae	RBG-13-54-9	Unassigned	Unassigned
10839eac29f8eab8540c0de890369356	0	34	6	Acidobacteriota	Vicinamibacteria	Subgroup_17	Unassigned	Unassigned
1099e2ca8e67158bfb8e3670df1759af	64	0	0	Acidobacteriota	Vicinamibacteria	Vicinamibacterales	Unassigned	Unassigned
109f016b75cf151e0fe9c5c62b33f2e3	0	0	9	Actinobacteriota	Acidimicrobiia	IMCC26256	Unassigned	Unassigned
10a2a7e69b7ad48ba8d2aa7911d4c396	0	0	4	Proteobacteria	Alphaproteobacteria	Tistrellales	Geminicoccaceae	Unassigned
10ad7a5c8e186128a8b9a5681ee19e46	0	3	0	Planctomycetota	Planctomycetes	Isosphaerales	Isosphaeraceae	Unassigned
10af29c0fe1b7431dcb0cabb9a5acf3a	0	0	23	Proteobacteria	Gammaproteobacteria	Burkholderiales	Rhodocyclaceae	Unassigned
10b890326e2b0b15509aefb95d0d6b79	0	0	13	Bacteroidota	Bacteroidia	Sphingobacteriales	Sphingobacteriaceae	Sphingobacterium
10bb93c2f59032db05438a31edbcb193	0	0	8	Gemmatimonadota	S0134_terrestrial_group	Unassigned	Unassigned	Unassigned
10ca97370fd28b50264b7db977b37a7c	0	24	347	Acidobacteriota	Blastocatellia	Blastocatellales	Blastocatellaceae	Unassigned
10da241531c669925b46d6cee2941386	11	0	0	Acidobacteriota	Vicinamibacteria	Vicinamibacterales	Vicinamibacteraceae	Unassigned
10ee4aa038dc36739ad1e0a9d40cc3d5	0	2	0	Proteobacteria	Alphaproteobacteria	Rickettsiales	Unassigned	Unassigned
10f0461cb8a244c14aa2fb73e127e9e5	0	27	58	Acidobacteriota	Vicinamibacteria	Vicinamibacterales	Unassigned	Unassigned
10f1484c84e5763e18be01714d2022f6	0	5	0	Proteobacteria	Gammaproteobacteria	Burkholderiales	Unassigned	Unassigned
10fdd0705818ca86d7b92ff1d8ddfe9b	0	0	62	Acidobacteriota	Blastocatellia	Pyrinomonadales	Pyrinomonadaceae	RB41
110af1a25622d25331ad5a80e9996fe3	45	57	171	Verrucomicrobiota	Verrucomicrobiae	Opitutales	Opitutaceae	Unassigned
1121c5abba693af33129c1abb0067343	0	0	3	Proteobacteria	Gammaproteobacteria	Burkholderiales	Nitrosomonadaceae	MND1
113d31b301d63e6764e0ab48616d6166	80	0	44	Bacteroidota	Bacteroidia	Sphingobacteriales	Unassigned	Unassigned
113e5cb2dbb0b2086e230fc9d845310f	97	201	0	Proteobacteria	Gammaproteobacteria	Pseudomonadales	Pseudomonadaceae	Pseudomonas
11722be6551f89ae8985b7521882733a	7	0	0	Elusimicrobiota	Lineage_IIc	Unassigned	Unassigned	Unassigned
1173b4583fa4fd395889ce98d06e322f	0	0	1	Planctomycetota	BD7-11	Unassigned	Unassigned	Unassigned
11753e53464365af0739491d6bafe429	0	1	0	Planctomycetota	Phycisphaerae	Phycisphaerales	Phycisphaeraceae	Unassigned
117db9b9cbf3fae47529633563e4e531	9	0	0	Proteobacteria	Alphaproteobacteria	Rhodobacterales	Rhodobacteraceae	Unassigned
11830aa86c00edf288936fcc12557288	20	0	0	Acidobacteriota	Acidobacteriae	Subgroup_2	Unassigned	Unassigned
11853b30f20cb485eaa40578707f18c9	0	0	137	Actinobacteriota	Acidimicrobiia	Unassigned	Unassigned	Unassigned
11927b39661b9bfde9854764d1e64aff	3	0	0	Planctomycetota	Planctomycetes	Gemmatales	Gemmataceae	Zavarzinella
119eac24858a77a188fc98adb6e23898	0	73	43	Actinobacteriota	Thermoleophilia	Gaiellales	Gaiellaceae	Gaiella
11a23ce6617f870d80c040d8e1c0f970	0	0	66	Proteobacteria	Gammaproteobacteria	Burkholderiales	Comamonadaceae	Unassigned
11aaf445dc5e70a889f0592ddce09ce9	14	0	0	Elusimicrobiota	Lineage_IIa	Unassigned	Unassigned	Unassigned
11b8b68b00f4cf0ec11e30ba61a47caf	0	10	0	Acidobacteriota	Blastocatellia	DS-100	Unassigned	Unassigned
11c0c68d8ab426ea7fbddf1ce1fae263	0	0	1	Proteobacteria	Alphaproteobacteria	Rickettsiales	Unassigned	Unassigned
11c18457aeb0716245485fc46fcf6d0d	46	0	43	Methylomirabilota	Methylomirabilia	Rokubacteriales	Unassigned	Unassigned
11c18f515f5cb96dd363291537eacf07	9	0	0	NB1-j	Unassigned	Unassigned	Unassigned	Unassigned
11c322b62862297e763f7686eee83a85	0	7	0	Proteobacteria	Gammaproteobacteria	Legionellales	Legionellaceae	Legionella
11c7ca13ec2776418814fa7e003ca09d	0	0	15	Latescibacterota	Latescibacterota	Latescibacterota	Unassigned	Unassigned
11cbfd2a4163315d40fd3a2a70044885	0	21	0	Myxococcota	Polyangia	Haliangiales	Haliangiaceae	Haliangium
11e5ca9e0c20347d51b1ac67b05eddcf	0	0	17	Proteobacteria	Gammaproteobacteria	Cellvibrionales	Cellvibrionaceae	Unassigned
11fc9b6c0c0522b01cc4bedaf1cda20a	0	0	4	Proteobacteria	Alphaproteobacteria	Unassigned	Unassigned	Unassigned
120340febd97c63b81bed6a8da56971a	0	0	106	Acidobacteriota	Vicinamibacteria	Vicinamibacterales	Unassigned	Unassigned
120543d1a838178831ea75d701be441c	2	0	0	Planctomycetota	Planctomycetes	Pirellulales	Pirellulaceae	Unassigned
1206a9bb77be549f53c1c9661a54a839	0	2	0	Bdellovibrionota	Bdellovibrionia	Bdellovibrionales	Bdellovibrionaceae	Bdellovibrio
1221c9d83db3bc9cdd85aedbf040173e	39	10	0	Acidobacteriota	Vicinamibacteria	Vicinamibacterales	Unassigned	Unassigned
122d613041eee654b48b948cffb4e975	0	0	4	Proteobacteria	Alphaproteobacteria	Rickettsiales	Unassigned	Unassigned
12322f15c5dcca422f121c2e90eb3566	0	28	0	Proteobacteria	Alphaproteobacteria	Caulobacterales	Caulobacteraceae	Brevundimonas
1233fa11b26e345b9da589a27683317c	0	0	2	Proteobacteria	Unassigned	Unassigned	Unassigned	Unassigned
1239615ff8e4cb7b764d49732a8c4293	8	0	0	Planctomycetota	OM190	Unassigned	Unassigned	Unassigned
123d7457494b46a9a2adead5ba96a8d1	22	0	0	Proteobacteria	Gammaproteobacteria	Xanthomonadales	Rhodanobacteraceae	Rhodanobacter
123efa166e3bc506cb32aad4d36c85f5	8	0	0	Myxococcota	Polyangia	Polyangiales	Polyangiaceae	Pajaroellobacter
1249aa226bbc6a3f4b14457155b5484f	5	0	0	Acidobacteriota	Acidobacteriae	Subgroup_2	Unassigned	Unassigned
12515821c64c0e446986b2946e611ef1	0	12	0	Armatimonadota	Fimbriimonadia	Fimbriimonadales	Fimbriimonadaceae	Fimbriimonadaceae
12587a4bea606b0e6a89017608a7bd49	0	0	6	Chloroflexi	Ktedonobacteria	C0119	Unassigned	Unassigned
1265e7aeb48a6b3e9fd969c1cf2a7ce7	0	0	5	Proteobacteria	Alphaproteobacteria	Unassigned	Unassigned	Unassigned
126b7a8fbad8f2bf7798bccd6f625c07	6	0	0	Proteobacteria	Gammaproteobacteria	Burkholderiales	Unassigned	Unassigned
126c3026c934b5c88542710fc0a9ba10	0	40	0	Nitrospirota	Nitrospiria	Nitrospirales	Nitrospiraceae	Nitrospira
1270da80cc0e29e38d735c7f38a145a3	0	0	116	NB1-j	Unassigned	Unassigned	Unassigned	Unassigned
1275e6c19a72747636a13201b8bdf570	8	0	8	Proteobacteria	Alphaproteobacteria	Rhizobiales	Beijerinckiaceae	Microvirga
1278ac1fd9f8374695f6672b42d915ae	0	0	3	Proteobacteria	Alphaproteobacteria	Unassigned	Unassigned	Unassigned
127e2f65bccf495adc16cbda45dda837	0	0	78	Proteobacteria	Alphaproteobacteria	Sphingomonadales	Sphingomonadaceae	Sphingomonas
1288086921f019cd5b4b1090a2844412	0	4	0	Patescibacteria	Saccharimonadia	Saccharimonadales	Unassigned	Unassigned
1290e271fbc50c66e2cd8e437d0d4a44	0	0	21	Proteobacteria	Gammaproteobacteria	Burkholderiales	Nitrosomonadaceae	IS-44
12a4e9d47bab843710642cc218c4e829	0	0	10	Acidobacteriota	Vicinamibacteria	Vicinamibacterales	Unassigned	Unassigned
12c04dd7342966508eb6977be7a2974f	0	0	5	Bacteroidota	Bacteroidia	Cytophagales	Microscillaceae	Unassigned
12c0a62fac05c873d145b754c30e0c70	0	0	5	Verrucomicrobiota	Verrucomicrobiae	Pedosphaerales	Pedosphaeraceae	DEV008
12c0ed42d48024b2113e720a3a38d554	0	3	0	Verrucomicrobiota	Verrucomicrobiae	Verrucomicrobiales	Verrucomicrobiaceae	Roseimicrobium
12c3e9b6e14be86d34c2a3c160fbf965	0	0	2	Myxococcota	Polyangia	Nannocystales	Nannocystaceae	Nannocystis
12c69e5e0036ed5b242874f1a54a3d3c	0	19	35	Actinobacteriota	Acidimicrobiia	Microtrichales	Iamiaceae	Iamia
12d7eecffd75e57c27bdd2f1d60e79fd	12	0	0	Proteobacteria	Gammaproteobacteria	CCD24	Unassigned	Unassigned
12e065ed475752af57ed9fe7a2fb7ef6	3	0	0	Proteobacteria	Alphaproteobacteria	Elsterales	Elsteraceae	Elsteraceae
12e0f44e3f01c4bf86416da6c2b84df8	0	0	39	Planctomycetota	Planctomycetes	Gemmatales	Gemmataceae	Zavarzinella
12e14fba675eb6a0c892a6a4155d78a4	0	0	6	Bacteroidota	Bacteroidia	Cytophagales	Hymenobacteraceae	Pontibacter
12e25f4c3f12a5e844f17281093c044f	0	0	24	Verrucomicrobiota	Verrucomicrobiae	Pedosphaerales	Pedosphaeraceae	Unassigned
12e2bb64d262590c8c32d2b090882e42	5	0	0	Actinobacteriota	Actinobacteria	Streptomycetales	Streptomycetaceae	Kitasatospora
12e3043196dedbc98a83495051cc7ad2	0	0	8	Proteobacteria	Gammaproteobacteria	Legionellales	Legionellaceae	Legionella
12e5e2e9f4fb3656a23ee83be7837ee4	0	16	0	Proteobacteria	Gammaproteobacteria	Burkholderiales	Unassigned	Unassigned
12e5ea96b2b4f0557abcb459f181397a	33	0	0	Firmicutes	Bacilli	Bacillales	Bacillaceae	Bacillus
12eb43954911295defa92b12e59f6602	2	0	0	Proteobacteria	Alphaproteobacteria	Micavibrionales	Unassigned	Unassigned
12fd215227aabcf33fe2163d9398bb25	0	0	16	Acidobacteriota	Holophagae	Subgroup_7	Unassigned	Unassigned
130091ed17fe9c045e70c2c35e8f1709	0	0	49	Proteobacteria	Gammaproteobacteria	Burkholderiales	Unassigned	Unassigned
13035eee2b525583360914a5262d3d12	0	18	0	Proteobacteria	Alphaproteobacteria	Elsterales	Unassigned	Unassigned
1304d00d26e53920f83310145cbe6663	6	0	0	Acidobacteriota	Thermoanaerobaculia	Thermoanaerobaculales	Thermoanaerobaculaceae	Subgroup_10
13077380c017ee177100ecd288516baf	0	0	2	Bacteroidota	Bacteroidia	Chitinophagales	Chitinophagaceae	Unassigned
130877926b04e7b36b15e9985016ff03	0	0	6	Bacteroidota	Bacteroidia	Chitinophagales	Chitinophagaceae	Terrimonas
131d0b165951ae8c928a9c87c404d32b	0	3	0	Patescibacteria	Parcubacteria	Candidatus_Yanofskybacteria	Unassigned	Unassigned
131f7b15b46e8c0df60f94ccfd785196	0	0	27	Verrucomicrobiota	Verrucomicrobiae	Pedosphaerales	Pedosphaeraceae	Unassigned
132ecf614e31246f7c3e8097f54d8f8e	0	0	4	Planctomycetota	Planctomycetes	Gemmatales	Gemmataceae	Fimbriiglobus
1330c2c04b28d04a810e1f0466aaf29b	0	1	0	Proteobacteria	Gammaproteobacteria	Gammaproteobacteria_Incertae_Sedis	Unassigned	Unassigned
133fd498581f108ff69677fc7f69914b	6	0	0	Actinobacteriota	Thermoleophilia	Solirubrobacterales	Unassigned	Unassigned
1347a38e4b51feef5c80973414256698	0	0	11	Desulfobacterota	Unassigned	Unassigned	Unassigned	Unassigned
135308925565172b275b0fb8164a7b7b	0	0	225	Myxococcota	Polyangia	Haliangiales	Haliangiaceae	Haliangium
1363875b8743e2587b7cb11cbae2a92c	0	9	0	Verrucomicrobiota	Chlamydiae	Chlamydiales	Unassigned	Unassigned
1364a5f3025e8cd9c066fe5d4698e666	0	0	59	Acidobacteriota	Subgroup_5	Unassigned	Unassigned	Unassigned
137c12b87f505903cb8f3f10558210cc	0	0	33	Verrucomicrobiota	Verrucomicrobiae	Opitutales	Opitutaceae	Opitutus
137f17345f9414615e95d4d02af28fac	0	4	0	Bacteroidota	Bacteroidia	Chitinophagales	Chitinophagaceae	Unassigned
13801e7bc71636162780bd7b6d06bf65	61	14	7	Myxococcota	Polyangia	Polyangiales	Phaselicystidaceae	Phaselicystis
1381ce720cb306e9fa631e15bf39ee1a	0	12	0	Planctomycetota	Planctomycetes	Pirellulales	Pirellulaceae	Pir4_lineage
138206f376dce2d502927fda96b50390	0	4	0	Armatimonadota	Unassigned	Unassigned	Unassigned	Unassigned
138520ee08497ab9ce85f6d396047f42	4	0	0	Acidobacteriota	Vicinamibacteria	Vicinamibacterales	Vicinamibacteraceae	Vicinamibacteraceae
139300d9b389ac47cd1327a0b29bbcb1	5	0	0	Armatimonadota	Fimbriimonadia	Fimbriimonadales	Fimbriimonadaceae	Fimbriimonadaceae
139eb6c6c4aed6aa0354b35bd3ac1766	0	0	2	Planctomycetota	Planctomycetes	Gemmatales	Gemmataceae	Unassigned
13ad238ff80cde86ce862692d31236d7	53	0	0	Bacteroidota	Bacteroidia	Sphingobacteriales	Sphingobacteriaceae	Mucilaginibacter
13b7b4844a38d76aa46fe5ccf8640471	0	0	2	Proteobacteria	Alphaproteobacteria	Rhizobiales	Rhizobiaceae	Unassigned
13bc5fedff782fe2708894e210de3c13	0	3	0	Bdellovibrionota	Oligoflexia	Oligoflexales	Unassigned	Unassigned
13d5e05c78b88fc37f51dd40208720fe	0	0	49	Bacteroidota	Bacteroidia	Sphingobacteriales	Sphingobacteriaceae	Parapedobacter
13db230c8a088af724246fc2f10e1c8e	0	0	20	Myxococcota	Myxococcia	Myxococcales	Myxococcaceae	Unassigned
13e4d4d8531bfe22ddb2a8ec2f12ef4e	0	0	6	Bacteroidota	Bacteroidia	Chitinophagales	Chitinophagaceae	Parasegetibacter
13e562cd4721747845d9a3d56a1c3d2e	35	0	0	Proteobacteria	Gammaproteobacteria	Gammaproteobacteria_Incertae_Sedis	Unassigned	Unassigned
13e83f27c18a25ee55494927c5c5a7c8	0	0	32	Proteobacteria	Alphaproteobacteria	Rhizobiales	Methyloligellaceae	Unassigned
13e8f6315102dc9f7fb1f394ce04249e	0	0	6	Proteobacteria	Gammaproteobacteria	Diplorickettsiales	Diplorickettsiaceae	Aquicella
13f967d5bb9791bf9ef0f23474487bb2	6	0	0	Myxococcota	Polyangia	Haliangiales	Haliangiaceae	Haliangium
13fa3754f05aa437c213bbe11feae192	0	0	5	Bacteroidota	Bacteroidia	Chitinophagales	Unassigned	Unassigned
1402e8bfe072f8c1d7db8e4ea0168524	22	0	0	Myxococcota	Polyangia	Polyangiales	Sandaracinaceae	Unassigned
14093a58569e48f74624bb2dfc9c5e1d	0	0	6	Actinobacteriota	Acidimicrobiia	Microtrichales	Unassigned	Unassigned
141310e426eb3a904d125207210207a6	0	0	5	Cyanobacteria	Sericytochromatia	Sericytochromatia	Unassigned	Unassigned
142f493f2a8256f5bafcfb3ab0488f68	0	5	0	Myxococcota	Polyangia	Haliangiales	Haliangiaceae	Haliangium
143d05008bcf1acad1f6728241660074	164	15	0	Latescibacterota	Latescibacterota	Latescibacterota	Unassigned	Unassigned
1444c4f113d87be26e293a001d270dcc	99	0	69	Proteobacteria	Gammaproteobacteria	Burkholderiales	Burkholderiaceae	Burkholderia-Caballeronia-Paraburkholderia
144bf10c5b4bfb01a713a45310573a5a	0	3	0	Latescibacterota	Latescibacterota	Latescibacterota	Unassigned	Unassigned
144c736feed7408fcd5701b3505919a9	0	0	6	Planctomycetota	OM190	Unassigned	Unassigned	Unassigned
145e42f90511a48e84b834c7e38f678a	0	23	0	Proteobacteria	Gammaproteobacteria	Xanthomonadales	Xanthomonadaceae	Stenotrophomonas
146011b4b3b1ac5bd7d8224c5d93209d	201	304	488	Proteobacteria	Alphaproteobacteria	Sphingomonadales	Sphingomonadaceae	Sphingomonas
146a0c82a55f88b86315a29521b80b13	0	0	2	Proteobacteria	Gammaproteobacteria	Steroidobacterales	Steroidobacteraceae	Unassigned
146b7e7ec74e008494935cc5a55f4fb0	0	10	0	Acidobacteriota	Acidobacteriae	Acidobacteriales	Unassigned	Unassigned
146d7dc224c272e56f7230216fb12758	0	0	3	Actinobacteriota	Actinobacteria	Micrococcales	Promicromonosporaceae	Promicromonospora
14aa375f7394a36315073b4fef3ca551	7	0	0	Acidobacteriota	Acidobacteriae	Bryobacterales	Bryobacteraceae	Bryobacter
14b741254f17d540dbac755b92580aa5	0	0	12	Planctomycetota	Planctomycetes	Pirellulales	Pirellulaceae	Pir4_lineage
14bd60dce02449953110ac01bedfe2c7	5	0	0	Margulisbacteria	Margulisbacteria	Margulisbacteria	Unassigned	Unassigned
14de748c1ebb028f19767df88d18bf78	0	15	0	Acidobacteriota	Vicinamibacteria	Subgroup_17	Unassigned	Unassigned
14e6a1a66d560e486903b1fd8c5dbc96	0	0	26	Myxococcota	Polyangia	Polyangiales	Unassigned	Unassigned
14e7350b6caee326dde4979d360f9ccc	0	0	11	Actinobacteriota	Thermoleophilia	uncultured	Unassigned	Unassigned
150b3963b5c5ccad7352d94bb5a7d87a	0	0	9	Verrucomicrobiota	Verrucomicrobiae	Pedosphaerales	Pedosphaeraceae	Pedosphaeraceae
1517ea5baaed8dfea194211b2094ba87	54	83	0	Proteobacteria	Gammaproteobacteria	Burkholderiales	Burkholderiaceae	Cupriavidus
151e710dcb8357ab7e8b533ad67d4513	0	5	0	Bacteroidota	SJA-28	Unassigned	Unassigned	Unassigned
15219e540112dbf57baa0b5a7a68d6ef	0	0	17	Proteobacteria	Alphaproteobacteria	Rhizobiales	Xanthobacteraceae	Unassigned
153171b3a986eb34a306b22ac7294c54	3	0	0	Fibrobacterota	Fibrobacteria	Fibrobacterales	Fibrobacteraceae	possible_genus_04
15325e3db9e36894365275f163caa9aa	3	0	0	Proteobacteria	Alphaproteobacteria	Unassigned	Unassigned	Unassigned
153704b5ff784ebb1079f96a9e7ffc14	0	0	5	Actinobacteriota	Acidimicrobiia	Microtrichales	Ilumatobacteraceae	Unassigned
154041ba8e34074774e4be3f147af4ad	0	4	0	Verrucomicrobiota	Verrucomicrobiae	Chthoniobacterales	Chthoniobacteraceae	Candidatus_Udaeobacter
15474bd92b5295b367062e506de954dd	0	0	2	Acidobacteriota	Vicinamibacteria	Vicinamibacterales	Vicinamibacteraceae	Vicinamibacteraceae
154a09f5e9301b9cbc4bafc006715f38	8	0	0	Acidobacteriota	Holophagae	Subgroup_7	Unassigned	Unassigned
154d32d97cff5105d083b2bfbfcf8196	0	21	0	Acidobacteriota	Vicinamibacteria	Vicinamibacterales	Vicinamibacteraceae	Unassigned
154f991f7816c0dcb839682976e33ac0	7	0	0	Gemmatimonadota	Gemmatimonadetes	Gemmatimonadales	Gemmatimonadaceae	Unassigned
1555a52c9c04890cfb6d9216de0d7457	0	0	5	Proteobacteria	Alphaproteobacteria	Unassigned	Unassigned	Unassigned
1559ed45e46a0f2225831398ab4c8942	3	0	0	Myxococcota	Polyangia	Haliangiales	Haliangiaceae	Haliangium
156657089b2489f7109c99f2dc6941a9	0	33	0	Bacteroidota	Bacteroidia	Chitinophagales	Chitinophagaceae	Edaphobaculum
156fa12ad48cf7d4650b2570eeb58a36	6	0	0	Firmicutes	Bacilli	Entomoplasmatales	Unassigned	Unassigned
1570f28f784c00f94eda780ca865cf88	182	24	0	Acidobacteriota	Vicinamibacteria	Vicinamibacterales	Unassigned	Unassigned
1588ef1fd36c4f45412e7c3cebf34971	0	0	3	Verrucomicrobiota	Chlamydiae	Chlamydiales	Unassigned	Unassigned
15aa11c3a82cd02ebc12b159f1443ccf	0	2	0	Firmicutes	Bacilli	Entomoplasmatales	Unassigned	Unassigned
15b946d4972843ef51c1b38a89d6a0e5	0	0	5	Cyanobacteria	Vampirivibrionia	Obscuribacterales	Obscuribacteraceae	Obscuribacteraceae
15c1d01f4524eda857d6561b5a01ca91	0	2	0	Verrucomicrobiota	Chlamydiae	Chlamydiales	Simkaniaceae	Unassigned
15ef96f94fff2e7ef93c67081cd199ae	5	0	0	Verrucomicrobiota	Chlamydiae	Chlamydiales	Simkaniaceae	Unassigned
15f095c96b2802e4bc67d91f9bad70eb	0	0	5	Bacteroidota	Kapabacteria	Kapabacteriales	Unassigned	Unassigned
15fcc704477a8ce4b86f2492115394c9	0	0	2	Bdellovibrionota	Bdellovibrionia	Bdellovibrionales	Bdellovibrionaceae	Bdellovibrio
1613297d7039651ed6c9c367ea48ff11	17	0	0	Actinobacteriota	Thermoleophilia	Gaiellales	Unassigned	Unassigned
1613da2b368bfbb85ec169ec0d4ce300	0	2	0	Patescibacteria	Saccharimonadia	Saccharimonadales	Unassigned	Unassigned
16279d63c18f0ce497fac24287ac9ed8	208	0	0	Acidobacteriota	Holophagae	Subgroup_7	Unassigned	Unassigned
1639050743691ad435f89927f9bcf279	0	0	6	Proteobacteria	Alphaproteobacteria	uncultured	Unassigned	Unassigned
16411b67162fb99b7fad0f983f38e4b8	1	0	0	Proteobacteria	Alphaproteobacteria	Unassigned	Unassigned	Unassigned
165070bd9135a8684d778b6d6ae74155	0	10	0	Bacteroidota	Bacteroidia	Cytophagales	Microscillaceae	Unassigned
165da1649150ef4e8ce13efc4c968bd2	0	0	18	Acidobacteriota	Blastocatellia	Pyrinomonadales	Pyrinomonadaceae	RB41
1664a6d76ff2788641101bfdaf1d43bd	0	0	2	Actinobacteriota	Acidimicrobiia	Unassigned	Unassigned	Unassigned
1667297fc807119f7fa8a401f2d2630f	0	0	14	Actinobacteriota	Acidimicrobiia	Microtrichales	Unassigned	Unassigned
166d73d9ec71e0b34292a283dff10e84	17	0	0	Gemmatimonadota	Gemmatimonadetes	Gemmatimonadales	Gemmatimonadaceae	Gemmatimonas
167177802ba8c61c6caaaf29113a0ff0	55	9	0	Proteobacteria	Gammaproteobacteria	Xanthomonadales	Rhodanobacteraceae	Dokdonella
1674177dbeedd48f217eb539abdcd4af	4	0	0	Bacteroidota	Kryptonia	Kryptoniales	Unassigned	Unassigned
167942f34d78cc1bbfdc1f2712658aec	0	0	6	Myxococcota	Polyangia	Polyangiales	Unassigned	Unassigned
16a7d8ffc6f02f49aeadebb5f9a85829	0	0	117	Proteobacteria	Alphaproteobacteria	Sphingomonadales	Sphingomonadaceae	Sphingobium
16da9716b4d7c3c9c904f3f799d67dfe	0	150	0	Proteobacteria	Gammaproteobacteria	Burkholderiales	Comamonadaceae	Comamonas
16e581da083340d2bbddb80f25b28164	0	0	5	Acidobacteriota	Vicinamibacteria	Subgroup_17	Unassigned	Unassigned
16eff35eafb00be43ead5fd482b913c6	8	0	0	Firmicutes	Bacilli	Erysipelotrichales	Erysipelotrichaceae	Turicibacter
17011f5db390dd497506c9dcb0f28f89	13	0	0	Planctomycetota	Planctomycetes	Gemmatales	Gemmataceae	Unassigned
171b3a7505083106ae70cdfbe62f1437	0	3	0	Patescibacteria	Parcubacteria	Candidatus_Kaiserbacteria	Unassigned	Unassigned
1722c64e990afb8717df4c65de24d6cf	0	17	0	Bacteroidota	Bacteroidia	Sphingobacteriales	Unassigned	Unassigned
172546491ec5c1e3feebc591e8c67fc7	0	0	2	Planctomycetota	Planctomycetes	Pirellulales	Pirellulaceae	Pirellula
173246886be726ae122569cdd868a179	0	0	9	Actinobacteriota	Thermoleophilia	Gaiellales	Unassigned	Unassigned
1739a15fa931a7e591568c1702fbbae5	0	0	27	Verrucomicrobiota	Verrucomicrobiae	UA11	Unassigned	Unassigned
1762d3fc687409d3feb28bbbbd5ea7ee	0	9	0	Proteobacteria	Gammaproteobacteria	Diplorickettsiales	Diplorickettsiaceae	Unassigned
17639c05e90081ad47a154dc0b0d0bcd	5	0	0	Patescibacteria	Unassigned	Unassigned	Unassigned	Unassigned
17705e2a563f5c7e30d5c648e353d26a	0	0	6	Acidobacteriota	Acidobacteriae	Bryobacterales	Bryobacteraceae	Bryobacter
17947459b5440f2b8aee1e6cd706be69	60	0	0	Acidobacteriota	Vicinamibacteria	Vicinamibacterales	Vicinamibacteraceae	Vicinamibacteraceae
179df2c943bb634cff951244b52b7144	2	0	0	Acidobacteriota	Holophagae	Holophagales	Holophagaceae	Geothrix
17a35e88a4f665f0249c2f09d24ac845	0	0	1	Planctomycetota	Planctomycetes	Planctomycetales	Schlesneriaceae	Schlesneria
17af2d122931e1eb64157ae73c098869	0	0	3	Actinobacteriota	Actinobacteria	Corynebacteriales	Mycobacteriaceae	Mycobacterium
17bb8c52b82224f7c77c170420a434fa	5	0	0	Bacteroidota	Bacteroidia	Chitinophagales	Chitinophagaceae	Taibaiella
17bd2d17a4f37b34264b67be4cbf09a9	2	0	0	Acidobacteriota	Blastocatellia	Blastocatellales	Blastocatellaceae	Unassigned
17c99e79457bf6d2d2b12131e7baa070	0	11	0	Deferrisomatota	Defferrisomatia	Defferrisomatales	Defferrisomataceae	Deferrisoma
17cdc157c9a2471cd3a87e93c8e73f54	9	0	0	Planctomycetota	Planctomycetes	Pirellulales	Pirellulaceae	Unassigned
17e2d0181d3ff53743be9926ded673ff	3	0	0	Proteobacteria	Alphaproteobacteria	Rickettsiales	Unassigned	Unassigned
17e5ae025bda5fb9b31f9542c353e2e3	0	0	4	Actinobacteriota	Acidimicrobiia	uncultured	Unassigned	Unassigned
1810e7ea602d2c629186f9172d3f8331	0	23	0	Gemmatimonadota	Gemmatimonadetes	Gemmatimonadales	Gemmatimonadaceae	Gemmatimonas
182574b66567d367b10dad8879a6f07b	17	0	0	Acidobacteriota	Vicinamibacteria	Subgroup_17	Unassigned	Unassigned
1835c92a3cebcfdddb5028ac54b33a10	0	0	5	Proteobacteria	Alphaproteobacteria	Rickettsiales	Unassigned	Unassigned
185571c96664cad4fe07969b1faf0ba2	0	0	9	Myxococcota	bacteriap25	Unassigned	Unassigned	Unassigned
185db211c1cbdf27d55407cfa07b9ab0	0	0	10	Chloroflexi	TK10	Unassigned	Unassigned	Unassigned
1865ee441d9816183553ac2d979af801	8	0	0	Acidobacteriota	Vicinamibacteria	Vicinamibacterales	Unassigned	Unassigned
1867d6abe99842bf580a3bf0b9a9e348	92	10	0	Proteobacteria	Alphaproteobacteria	Rhizobiales	Unassigned	Unassigned
1868d891a4197bf06083e26c27e3e2f1	0	0	121	Bacteroidota	Bacteroidia	Chitinophagales	Chitinophagaceae	Puia
187850f40a01a121f73d5c77071c1ee0	0	0	5	Proteobacteria	Gammaproteobacteria	Gammaproteobacteria_Incertae_Sedis	Unassigned	Unassigned
187d2d0b04cc8033fcf09bbffdee24de	2	0	0	Patescibacteria	Unassigned	Unassigned	Unassigned	Unassigned
187f2aa8d0e75a34008cfb98c4b83afe	0	0	7	Planctomycetota	Phycisphaerae	Phycisphaerales	Phycisphaeraceae	SM1A02
1895b248a407a021ac0cb3e373cf6e81	0	12	0	Bacteroidota	Bacteroidia	Cytophagales	Hymenobacteraceae	Adhaeribacter
189f960584dba4c6fcb158b7eb9392df	0	4	0	Patescibacteria	Parcubacteria	Unassigned	Unassigned	Unassigned
18a4da318f86ad9e8170694e3c6ea6c2	5	0	0	Proteobacteria	Gammaproteobacteria	PLTA13	Unassigned	Unassigned
18a7357420dcc156994cce5c9ae612db	3	0	0	Proteobacteria	Alphaproteobacteria	Micavibrionales	Unassigned	Unassigned
18abc0cf27e060f3bf6cc4c59464dca8	0	8	0	Bdellovibrionota	Bdellovibrionia	Bdellovibrionales	Bdellovibrionaceae	Bdellovibrio
18c7faed41ae974a057f25da4e091998	0	0	3	Proteobacteria	Alphaproteobacteria	Micropepsales	Micropepsaceae	Unassigned
18cb7a33b96c14b36ef205a689b8ac52	0	11	0	Acidobacteriota	Acidobacteriae	Subgroup_13	Unassigned	Unassigned
18cc3670ba1f5221b87c83f42b3d0f99	5	0	0	Verrucomicrobiota	Verrucomicrobiae	Verrucomicrobiales	Verrucomicrobiaceae	Unassigned
18d60cb2f709bf12c30b6dc1c67fface	6	0	0	Proteobacteria	Alphaproteobacteria	Rickettsiales	Unassigned	Unassigned
18fdd49c9b7d237c263147fdb2f59a37	0	0	3	Acidobacteriota	Vicinamibacteria	Vicinamibacterales	Unassigned	Unassigned
190092a317adac57a5996eed6e0eb476	9	0	0	Acidobacteriota	Holophagae	Holophagales	Holophagaceae	Holophaga
1903dd756255edaafdaba71d8e6c25bc	0	0	60	Acidobacteriota	Vicinamibacteria	Vicinamibacterales	Unassigned	Unassigned
1905a481142427f22d697c18858b706a	8	0	0	Proteobacteria	Alphaproteobacteria	Rickettsiales	Unassigned	Unassigned
190b4d8d5bd68f067a6585281915d04d	0	19	0	Proteobacteria	Alphaproteobacteria	Caulobacterales	Caulobacteraceae	Unassigned
190e6529a7c4be0f52a41f65aa11c3d4	0	0	9	Elusimicrobiota	Lineage_IIa	Unassigned	Unassigned	Unassigned
19195a711fa721ca736ee41c439ffc05	0	8	0	Myxococcota	Myxococcia	Myxococcales	Vulgatibacteraceae	Vulgatibacter
191a6a65b0264c30ebef8ef60155509c	0	0	20	Bacteroidota	Bacteroidia	Chitinophagales	Saprospiraceae	Unassigned
192447c4ba0e2d2335cbb3f01f618271	0	1	0	Planctomycetota	Planctomycetes	Pirellulales	Pirellulaceae	Pirellula
19271198de2d9aae3f28d3e39ae08a91	0	0	4	Proteobacteria	Alphaproteobacteria	Rickettsiales	Unassigned	Unassigned
19288e8571c34a66378bd3b04c94bee0	5	0	0	Planctomycetota	OM190	Unassigned	Unassigned	Unassigned
19384e97d98cab9f5d87eac577eccc3e	22	0	0	Verrucomicrobiota	Verrucomicrobiae	Pedosphaerales	Pedosphaeraceae	Pedosphaeraceae
19386012f47b4a8d83f8fa168376a505	365	105	9	Proteobacteria	Alphaproteobacteria	Rhizobiales	Xanthobacteraceae	Pseudolabrys
193bdc3b1bdf3b006a7051982f30f96a	11	0	0	Proteobacteria	Gammaproteobacteria	Diplorickettsiales	Diplorickettsiaceae	Unassigned
193c96790f2d4093faa37298c14cc0a5	0	8	0	Actinobacteriota	Acidimicrobiia	Microtrichales	Unassigned	Unassigned
1953c3d2bfde9b8f0d6d4b43eedb1683	0	0	8	Acidobacteriota	Subgroup_20	Unassigned	Unassigned	Unassigned
19573493f06e15f074f664ad7505ac52	0	0	7	Proteobacteria	Gammaproteobacteria	PLTA13	Unassigned	Unassigned
1958cd18d3f0a315c0e9d5b51f6ceabd	0	9	0	Proteobacteria	Gammaproteobacteria	Burkholderiales	Nitrosomonadaceae	MND1
1975f0f2b6531e29f1c84e99f1b51ef8	117	39	0	Actinobacteriota	Actinobacteria	Frankiales	Acidothermaceae	Acidothermus
197d29681cd38b9d7452f3435fd779a5	0	0	2	Proteobacteria	Gammaproteobacteria	Steroidobacterales	Steroidobacteraceae	Unassigned
1983b0ea16969bc3e732708096bde5d7	2	0	0	Patescibacteria	Parcubacteria	Unassigned	Unassigned	Unassigned
19964ea015e350b751f2832d140b42c5	0	0	7	Planctomycetota	Planctomycetes	Pirellulales	Pirellulaceae	Unassigned
199958e7f8df6b75af20ec73bec0bf4f	0	17	0	Proteobacteria	Gammaproteobacteria	Diplorickettsiales	Diplorickettsiaceae	Rickettsiella
199a8b4a3132e836cc10237b40f51529	0	4	0	Dependentiae	Babeliae	Babeliales	Unassigned	Unassigned
19a16feaf8c44d3b6edbf9b8c1149b2a	0	0	23	Planctomycetota	Planctomycetes	Gemmatales	Gemmataceae	Unassigned
19baeaf105247a7cc2db4e8e1e769505	4	0	0	Acidobacteriota	Acidobacteriae	Subgroup_2	Unassigned	Unassigned
19c0dc0e628a704f37c7c491f3d8b918	0	0	66	Actinobacteriota	Actinobacteria	Unassigned	Unassigned	Unassigned
19c20fe260d59e69c2a75ffd7eb768f9	0	3	0	Chloroflexi	Unassigned	Unassigned	Unassigned	Unassigned
19c588e86e7cddd1ff8c45dc47832973	29	0	0	Proteobacteria	Alphaproteobacteria	Acetobacterales	Acetobacteraceae	Unassigned
19c8643ae0215cd6647a6482dafc05c2	17	0	0	Bacteroidota	Bacteroidia	Sphingobacteriales	Sphingobacteriaceae	Mucilaginibacter
19cd977faf5d4bcec38b178830eebe72	0	3	0	Actinobacteriota	Thermoleophilia	Gaiellales	Unassigned	Unassigned
19da4ae4a55133124d46eddc531dca4b	0	0	18	Proteobacteria	Alphaproteobacteria	Caulobacterales	Caulobacteraceae	Brevundimonas
19e1f189021486b62d2e2e33ee94c7b8	0	0	4	Planctomycetota	Planctomycetes	Pirellulales	Pirellulaceae	Unassigned
19e9236c90b1d57a7335e2212c4a0611	35	0	0	Gemmatimonadota	Gemmatimonadetes	Gemmatimonadales	Gemmatimonadaceae	Unassigned
19ed9589759c21cb963de457e8814cdc	51	0	22	Myxococcota	Polyangia	Haliangiales	Haliangiaceae	Haliangium
19f9f30d5492ed1f3f968da3d20389b1	9	6	0	Planctomycetota	Planctomycetes	Gemmatales	Gemmataceae	Unassigned
1a05c89b43cc3aa5b2d15c59001c0c70	0	0	45	Bacteroidota	Bacteroidia	Cytophagales	Spirosomaceae	Dyadobacter
1a0f9c983a25c608d11acac096f52dd7	4	0	0	Actinobacteriota	Thermoleophilia	Solirubrobacterales	Unassigned	Unassigned
1a400a2bc70d9ffb2abcfd96a1082678	0	0	1	Proteobacteria	Gammaproteobacteria	Burkholderiales	Sutterellaceae	Unassigned
1a429f8a7f6d44ef039b32ef85b71106	0	20	0	Acidobacteriota	Vicinamibacteria	Vicinamibacterales	Unassigned	Unassigned
1a53320d023351d53bc945e1ce6a8204	0	4	0	Bacteroidota	Bacteroidia	Chitinophagales	Chitinophagaceae	Edaphobaculum
1a5537dba3f895bc11764f84f28e1fdb	0	10	0	Verrucomicrobiota	Verrucomicrobiae	Methylacidiphilales	Methylacidiphilaceae	Unassigned
1a56ad3ec2b87cfbeaba8976be08b4b9	0	28	96	Proteobacteria	Alphaproteobacteria	Rhizobiales	Xanthobacteraceae	Unassigned
1a58083e3f7591af426ab82fde633291	0	0	11	Bacteroidota	Bacteroidia	Chitinophagales	Chitinophagaceae	Flavitalea
1a5e4b181fb5c875d3eca11740c8e180	3	0	0	Chloroflexi	KD4-96	Unassigned	Unassigned	Unassigned
1a8344d48b52a8ffde39c7362e300408	0	14	0	Chloroflexi	Anaerolineae	Anaerolineales	Anaerolineaceae	Unassigned
1a8d1b797ef9870a42ad57ad9ff3ffc7	5	0	0	Planctomycetota	Planctomycetes	Gemmatales	Gemmataceae	Unassigned
1aa94b4cd4da26c33e9ab288f46bf646	2	0	0	Chloroflexi	Anaerolineae	SBR1031	Unassigned	Unassigned
1ac4d95513c9c1b5eda391d1412a79d1	0	1	0	Verrucomicrobiota	Chlamydiae	Chlamydiales	Unassigned	Unassigned
1ac75a624c90b012028cee410f2891e2	8	0	0	Myxococcota	Polyangia	Blfdi19	Unassigned	Unassigned
1acc3740276e67db84927e53923a54af	0	22	0	Myxococcota	Polyangia	Polyangiales	Polyangiaceae	Unassigned
1acd3e662ad9fa376664a028b4acc62f	13	0	0	Gemmatimonadota	Gemmatimonadetes	Gemmatimonadales	Gemmatimonadaceae	Unassigned
1b1afd9e6e4434271c5c0ffc91af8f6f	0	133	0	Gemmatimonadota	Gemmatimonadetes	Gemmatimonadales	Gemmatimonadaceae	Unassigned
1b1e531e94f54b5895e040256b0f4f42	3	0	0	Verrucomicrobiota	Chlamydiae	Chlamydiales	Parachlamydiaceae	Neochlamydia
1b3c767f2633e146c61e523c067aa1af	0	80	0	Bacteroidota	Bacteroidia	Chitinophagales	Chitinophagaceae	Segetibacter
1b5721668a0440a302f646af13963dd5	6	0	0	Proteobacteria	Gammaproteobacteria	Xanthomonadales	Rhodanobacteraceae	Unassigned
1b68445e94ae21c81bc6ccf9a8a8c5a0	17	11	0	Actinobacteriota	Actinobacteria	Corynebacteriales	Nocardiaceae	Rhodococcus
1b7b20018fab87f42ceb9223dfb53913	0	76	0	Proteobacteria	Alphaproteobacteria	Sphingomonadales	Sphingomonadaceae	Sphingomonas
1b7c66a92a996f2c298b60cf94dbd4a4	0	0	4	Dependentiae	Babeliae	Babeliales	Unassigned	Unassigned
1b9123f5b28e795eec7c9fac313296a8	125	0	0	Myxococcota	Polyangia	Haliangiales	Haliangiaceae	Haliangium
1b9595804120e2abef7b767bd3ff2d5b	2	0	0	Patescibacteria	Saccharimonadia	Saccharimonadales	Unassigned	Unassigned
1ba88e448032b8389f537bd7ca21ed7f	0	0	72	Gemmatimonadota	Gemmatimonadetes	Gemmatimonadales	Gemmatimonadaceae	Unassigned
1bc599cac5647c5c30496e93ca551557	34	1626	0	Proteobacteria	Gammaproteobacteria	Pseudomonadales	Pseudomonadaceae	Pseudomonas
1bd551682da2d3e31030b6d9166f5d91	0	0	4	Myxococcota	Polyangia	mle1-27	Unassigned	Unassigned
1be56828986caf2567e00ccf290384a2	1	0	0	Proteobacteria	Alphaproteobacteria	Rickettsiales	Unassigned	Unassigned
1c1cfddbfbb00ec682339542c81a00a7	0	0	4	Proteobacteria	Gammaproteobacteria	Unassigned	Unassigned	Unassigned
1c2524dcd3adcad0d5e29105e714b9fe	6	0	0	Gemmatimonadota	Gemmatimonadetes	Gemmatimonadales	Gemmatimonadaceae	Unassigned
1c291466057260266d13db2efa0a99d7	21	17	0	Acidobacteriota	Acidobacteriae	Acidobacteriales	Unassigned	Unassigned
1c2b8892a0d7f828d72808cd01cfd199	240	210	245	Proteobacteria	Alphaproteobacteria	Rhizobiales	Devosiaceae	Devosia
1c483706cd5413a9724b4d349338bddd	0	5	0	Proteobacteria	Gammaproteobacteria	Diplorickettsiales	Diplorickettsiaceae	Unassigned
1c4a4f886ded6158c00011a28d9dcf1c	0	0	4	Proteobacteria	Gammaproteobacteria	Diplorickettsiales	Diplorickettsiaceae	Rickettsiella
1c4b27d0fee1f41215200e5e02c7ac8e	3	0	0	Actinobacteriota	Actinobacteria	Micromonosporales	Micromonosporaceae	Unassigned
1c585c65291537b0d5ff52212a7493e5	12	0	0	Verrucomicrobiota	Verrucomicrobiae	Verrucomicrobiales	Rubritaleaceae	Luteolibacter
1c60172ece8d2bb29b7cc5cc79798e4c	0	0	8	Latescibacterota	Latescibacterota	Latescibacterota	Unassigned	Unassigned
1c64327b08dddf77c8f4f87679fba8ab	0	3	0	Chloroflexi	AD3	Unassigned	Unassigned	Unassigned
1c64b18febddb73517814299ae7d6881	0	0	4	Patescibacteria	Saccharimonadia	Saccharimonadales	Unassigned	Unassigned
1c7649cf7a4eae57c49439f143a8bed4	0	14	0	Actinobacteriota	Thermoleophilia	Gaiellales	Unassigned	Unassigned
1c7bf43a58c9937f0f63e422cceb6188	0	0	4	Proteobacteria	Gammaproteobacteria	Burkholderiales	Comamonadaceae	Unassigned
1c9062134d747261517ad5c34857255d	0	0	19	Actinobacteriota	Thermoleophilia	Solirubrobacterales	Solirubrobacteraceae	Solirubrobacter
1c91c1c3fc0e4d7054967d447c908bbb	0	0	7	Verrucomicrobiota	Verrucomicrobiae	Pedosphaerales	Pedosphaeraceae	Pedosphaeraceae
1c9c01e64c72a4c7e7ea131ca4d6daa4	0	0	21	Proteobacteria	Alphaproteobacteria	Rhizobiales	Xanthobacteraceae	Unassigned
1c9f9f2c2a94625373a4c6921afdf50e	13	0	0	Myxococcota	Myxococcia	Myxococcales	Unassigned	Unassigned
1cabc767637eea0d8fee45d1445ea3c7	0	0	123	Proteobacteria	Gammaproteobacteria	Cellvibrionales	Halieaceae	Unassigned
1cb81c555350f78b4eebc98dfc45ce34	0	0	20	Planctomycetota	Planctomycetes	Planctomycetales	Unassigned	Unassigned
1ccc88ea48418eee0e18eb57124e00ee	0	0	3	Bdellovibrionota	Bdellovibrionia	Bdellovibrionales	Bdellovibrionaceae	Bdellovibrio
1cd2ee92fa127c7f5b53fe414444faea	64	0	0	Verrucomicrobiota	Verrucomicrobiae	Pedosphaerales	Pedosphaeraceae	ADurb.Bin063-1
1cd86598d53c6061f9b3fb8b19e4aff2	0	19	0	Gemmatimonadota	Gemmatimonadetes	Gemmatimonadales	Gemmatimonadaceae	Unassigned
1cda2088078a61e89fc202bae705b38e	13	0	0	Bacteroidota	Bacteroidia	Chitinophagales	Chitinophagaceae	Niastella
1ce827c48ddc5b5f5510578ec9608e7c	5	0	0	Planctomycetota	Planctomycetes	Gemmatales	Gemmataceae	Unassigned
1d13c99b948686b1d580745a68aa5853	0	19	0	Planctomycetota	Planctomycetes	Pirellulales	Pirellulaceae	Pirellula
1d145835e7f0188562322f4eefb02657	246	0	76	Proteobacteria	Alphaproteobacteria	Rhizobiales	Xanthobacteraceae	Unassigned
1d2310297cf77eb78e6eb4fc3e446b60	4	0	0	Planctomycetota	Phycisphaerae	Tepidisphaerales	Unassigned	Unassigned
1d2628b2646b5a1bc5b699b19b7f9b1d	29	0	0	Chloroflexi	Ktedonobacteria	C0119	Unassigned	Unassigned
1d2c6576d3fcb2632d276405688e90f2	2	0	0	Patescibacteria	Parcubacteria	Candidatus_Staskawiczbacteria	Unassigned	Unassigned
1d3c99cabc99926cf6dc4cbb5a615407	0	41	0	Proteobacteria	Alphaproteobacteria	Caulobacterales	Caulobacteraceae	Brevundimonas
1d415637a8c699c4e38ac37a4a3cecd8	0	30	0	Actinobacteriota	Thermoleophilia	Solirubrobacterales	Solirubrobacteraceae	Unassigned
1d4cb1234a95bad047851916cca793da	0	0	158	Proteobacteria	Alphaproteobacteria	Sphingomonadales	Sphingomonadaceae	Unassigned
1d4ee5657d41c79d4749a4f009b3efb3	0	0	16	Myxococcota	bacteriap25	Unassigned	Unassigned	Unassigned
1d52df7ce0aeb9ca161acd5d29a46da0	0	0	22	Acidobacteriota	Blastocatellia	45597	Unassigned	Unassigned
1d578c3a6eb066dfebb22bda537b6fd2	0	0	28	Proteobacteria	Alphaproteobacteria	Rhizobiales	Xanthobacteraceae	Unassigned
1d7b2b8b07beb8231595587c0e6d10db	0	0	4	Bacteroidota	Bacteroidia	Sphingobacteriales	Unassigned	Unassigned
1da0322dbca492c69574de2a58e5cbd9	10	0	0	Planctomycetota	Planctomycetes	Gemmatales	Gemmataceae	Unassigned
1da25350a53e5b845a842b2bf25c9c8f	0	8	0	Acidobacteriota	Acidobacteriae	Acidobacteriales	Koribacteraceae	Candidatus_Koribacter
1da2e99bf68c82431cc18ac7ecffa147	4	0	0	Desulfobacterota	Unassigned	Unassigned	Unassigned	Unassigned
1da7355d55c065fcaa3b9e8e1a8a2ae2	0	0	22	Actinobacteriota	Thermoleophilia	Solirubrobacterales	Unassigned	Unassigned
1dc3a7cd36625f81a603740de6b3160b	54	0	22	Proteobacteria	Alphaproteobacteria	Rhizobiales	Rhizobiaceae	Mesorhizobium
1dc9fd36fff61d52f528d83163667c39	0	0	5	Acidobacteriota	Blastocatellia	45597	Unassigned	Unassigned
1dca104d96e09a385302f0e0ec8b8553	10	0	64	Actinobacteriota	Actinobacteria	Micrococcales	Microbacteriaceae	Unassigned
1ddb0ab641fde50a43c1ca6c7d3b21d9	0	0	5	Planctomycetota	Planctomycetes	Gemmatales	Gemmataceae	Unassigned
1ddc8a4694ed56884c16d791174a6390	0	0	43	Proteobacteria	Alphaproteobacteria	Rhizobiales	Rhizobiaceae	Ensifer
1dec64a9e2f51329ae3ee6e6a9606c70	0	5	0	Verrucomicrobiota	Chlamydiae	Chlamydiales	Unassigned	Unassigned
1e181baaea6ea44783270cf5e6116420	3	0	44	Actinobacteriota	Actinobacteria	Propionibacteriales	Nocardioidaceae	Kribbella
1e1ef86d17d39dfc97a46718c99e4218	0	0	4	Proteobacteria	Gammaproteobacteria	Gammaproteobacteria_Incertae_Sedis	Unassigned	Unassigned
1e25a2ce90409a6dc5bbc6119ddf5b7a	0	0	96	Bacteroidota	Bacteroidia	Chitinophagales	Chitinophagaceae	Flavihumibacter
1e28bba0547b37e52f47425d400ba5b3	0	0	40	Proteobacteria	Gammaproteobacteria	Xanthomonadales	Xanthomonadaceae	Lysobacter
1e2f58ea08be62e55a582dd5ff65d331	0	3	0	Patescibacteria	Parcubacteria	Candidatus_Kaiserbacteria	Unassigned	Unassigned
1e34449edede5f234376a6e2dabe8537	27	0	0	Acidobacteriota	Vicinamibacteria	Vicinamibacterales	Vicinamibacteraceae	Unassigned
1e41c05bd91490ccfed64b3769331640	60	15	0	Proteobacteria	Alphaproteobacteria	Rickettsiales	Unassigned	Unassigned
1e530661270c897a011f95de9ae5d036	0	0	14	Bacteroidota	Bacteroidia	Chitinophagales	Chitinophagaceae	Unassigned
1e556b40a5c5a6033fb69195b66d1e58	5	0	0	Bacteroidota	Bacteroidia	Chitinophagales	Chitinophagaceae	Unassigned
1e62351c2f13a7fae3af354e08b5e201	0	0	6	Myxococcota	Polyangia	Haliangiales	Haliangiaceae	Haliangium
1e623c51381d452004db655fc1aff7a3	5	0	0	Myxococcota	Polyangia	Blfdi19	Unassigned	Unassigned
1e702946e0093f98123ceb7470db0735	0	0	1	Bdellovibrionota	Oligoflexia	0319-6G20	Unassigned	Unassigned
1e744143d9908de6fd68f4391d5be349	24	0	0	Chloroflexi	Ktedonobacteria	Ktedonobacterales	Unassigned	Unassigned
1e7808d3462d49317c9bcbe880a8cbb3	8	0	0	Acidobacteriota	Blastocatellia	Blastocatellales	Blastocatellaceae	Unassigned
1e7e96e3a65b48b09ccff622deb0f9aa	0	0	27	Myxococcota	Myxococcia	Myxococcales	Anaeromyxobacteraceae	Anaeromyxobacter
1e8a5e1d66e5722cf80b9d9203b5c23f	5	0	0	Firmicutes	Clostridia	Clostridiales	Clostridiaceae	Clostridium_sensu_stricto_12
1e98229c2a78070ebec0edd5b496a425	5	0	0	Bdellovibrionota	Oligoflexia	0319-6G20	Unassigned	Unassigned
1e9fd4be176eab96aac91354533ebfbb	0	0	7	Planctomycetota	Planctomycetes	uncultured	Unassigned	Unassigned
1ebf3c81b9f872f5a309a1a08ab97d1a	0	0	22	Bacteroidota	Bacteroidia	Cytophagales	Spirosomaceae	Dyadobacter
1ecbd6781be3525cf24e61a1729ac0b0	0	0	6	Bacteroidota	Bacteroidia	Chitinophagales	Chitinophagaceae	Unassigned
1ecd4021558813153cd6ca244b9fe353	10	0	0	Proteobacteria	Alphaproteobacteria	uncultured	Unassigned	Unassigned
1ece0d7fc6bda17bffaead1ec2486d29	0	0	239	Acidobacteriota	Subgroup_5	Unassigned	Unassigned	Unassigned
1edcacd4cb4db318820abfb8e01a9917	0	0	5	Gemmatimonadota	Gemmatimonadetes	Gemmatimonadales	Gemmatimonadaceae	Unassigned
1ef5eb2d83101223b0fe581e5d40e84e	15	10	20	Bacteroidota	Bacteroidia	Chitinophagales	Chitinophagaceae	Unassigned
1ef67397695aa1da28d46b286c2f60bb	0	0	9	Verrucomicrobiota	Verrucomicrobiae	Chthoniobacterales	Chthoniobacteraceae	Chthoniobacter
1ef7760633e6707bb1e72979237e4977	11	0	0	Bacteroidota	Bacteroidia	Chitinophagales	Chitinophagaceae	Terrimonas
1efaa3db96acf05365da063a3cc50fa7	0	0	6	Chloroflexi	Chloroflexia	Thermomicrobiales	Unassigned	Unassigned
1f0bb814a80fa906f3789d5569f99da8	2	2	0	Dependentiae	Babeliae	Babeliales	Unassigned	Unassigned
1f2481517f05443bff2408e291c2c16c	0	10	0	Proteobacteria	Alphaproteobacteria	uncultured	Unassigned	Unassigned
1f2824f4f0185d1c7848a64023d94f85	0	4	0	Proteobacteria	Gammaproteobacteria	Gammaproteobacteria_Incertae_Sedis	Unassigned	Unassigned
1f28b6cca2566a29210dfdc0d1c45887	0	0	14	Planctomycetota	Planctomycetes	Gemmatales	Gemmataceae	Unassigned
1f29baa7a1a2409d27bfbd02d2328730	0	0	15	Bacteroidota	Bacteroidia	Chitinophagales	Chitinophagaceae	Chitinophaga
1f456016cce6b6904caf050af72f03a4	2	0	0	Proteobacteria	Alphaproteobacteria	Rickettsiales	Unassigned	Unassigned
1f51bd1185195a372884275d5d567f15	11	0	0	Entotheonellaeota	Entotheonellia	Entotheonellales	Entotheonellaceae	Entotheonellaceae
1f6cf1d5418139ccc08e2bb80b6fd00d	0	44	11	Acidobacteriota	Subgroup_5	Unassigned	Unassigned	Unassigned
1f7f2e9721e3ed5ae42e1147916a687d	0	0	16	Bacteroidota	Bacteroidia	Chitinophagales	Chitinophagaceae	Unassigned
1f92b63e7023f2b922a52306c1b596cc	0	0	10	Actinobacteriota	Acidimicrobiia	uncultured	Unassigned	Unassigned
1fa18dbb2a2017294c8de9caec4d9a5a	8	0	0	Planctomycetota	Pla4_lineage	Unassigned	Unassigned	Unassigned
1fa1c62c3d79735e4b335ddc6ec9aef1	0	0	2	Chloroflexi	Anaerolineae	SBR1031	Unassigned	Unassigned
1fa6728635d4fbb2dd7a4b98041da6da	0	0	3	Bacteroidota	Bacteroidia	Cytophagales	Hymenobacteraceae	Adhaeribacter
1fa9a6ca22708e27d4fd70bc396b7f4e	0	8	0	Planctomycetota	Phycisphaerae	Tepidisphaerales	Unassigned	Unassigned
1faa1fd49b7a27001a9c11f3dcc1aa02	0	25	0	Cyanobacteria	Sericytochromatia	Sericytochromatia	Unassigned	Unassigned
1faa7c66837fc41085fbb31ac82a8e11	10	0	0	Gemmatimonadota	Gemmatimonadetes	Gemmatimonadales	Gemmatimonadaceae	Gemmatimonas
1fac7db9ef21a1e305bcccc863a8bd96	41	62	0	Actinobacteriota	Actinobacteria	Corynebacteriales	Mycobacteriaceae	Mycobacterium
1fb25f7bd26df11d83d0b6f5ca2b5db6	0	0	2	Patescibacteria	Saccharimonadia	Saccharimonadales	Unassigned	Unassigned
1fb909557b43d30e91f67431359b19f7	8	0	0	Bacteroidota	Bacteroidia	Cytophagales	Spirosomaceae	Larkinella
1fbc5cf0362455fb641e9ae990a900ad	0	0	8	Acidobacteriota	Acidobacteriae	Bryobacterales	Bryobacteraceae	Bryobacter
1fcdd2f725461fb936a99026bc3999c8	0	2	0	Patescibacteria	Gracilibacteria	Unassigned	Unassigned	Unassigned
1fd1f3fbc0437b678ede5a76465a1326	0	4	0	Proteobacteria	Alphaproteobacteria	Rhizobiales	Beijerinckiaceae	alphaI_cluster
1fd618ebb234dbac6ef454d228e1b66e	0	0	2	Planctomycetota	Planctomycetes	Gemmatales	Gemmataceae	Unassigned
1fdc57a9f9a3829e301c520dafae85aa	0	8	3	Proteobacteria	Gammaproteobacteria	Gammaproteobacteria_Incertae_Sedis	Unassigned	Unassigned
1fecf608128c3c99fce0daa6b9092d09	6	0	0	Proteobacteria	Gammaproteobacteria	Diplorickettsiales	Diplorickettsiaceae	Unassigned
1ff6baaf1d2e0b77afa89a6de3fc5c7b	0	0	8	Myxococcota	Polyangia	mle1-27	Unassigned	Unassigned
20026b4df04399082644b7d2b680330c	0	0	2	Planctomycetota	Phycisphaerae	Tepidisphaerales	Unassigned	Unassigned
20050d262f0e8ce0a6d557c6cdd7b375	0	8	0	Chloroflexi	Anaerolineae	Caldilineales	Caldilineaceae	Unassigned
203e2c1008a3e27919c4a1d5f8d14b09	0	0	32	Chloroflexi	Unassigned	Unassigned	Unassigned	Unassigned
205e9006842d47d1a2d1caf6a96e0c88	7	0	123	Proteobacteria	Alphaproteobacteria	Rhizobiales	Beijerinckiaceae	Microvirga
20735ae54e1d875919b751a53688943c	7	0	0	Planctomycetota	OM190	Unassigned	Unassigned	Unassigned
207ce0596d86f1519515752772f9f6e0	0	0	7	Myxococcota	Polyangia	Polyangiales	Polyangiaceae	Unassigned
208804883093ee54538fdd0285f25ba4	0	0	3	Acidobacteriota	Acidobacteriae	Solibacterales	Solibacteraceae	Candidatus_Solibacter
2092fb8819a72e61e5ca2b5d8e0c7f62	6	0	0	Proteobacteria	Gammaproteobacteria	Unassigned	Unassigned	Unassigned
209c29a3e1291bdcb5f130d4f396413e	0	0	2	Verrucomicrobiota	Verrucomicrobiae	Verrucomicrobiales	Verrucomicrobiaceae	Unassigned
209daabbffda4aef3c99a6c2e538ef22	0	0	19	Planctomycetota	Phycisphaerae	Phycisphaerales	Phycisphaeraceae	AKYG587
20b2a1cd685acf58314fb59252a14448	0	0	207	Proteobacteria	Alphaproteobacteria	Sphingomonadales	Sphingomonadaceae	Novosphingobium
20b3df08cd5fac2be26a2928155bab69	0	36	115	Proteobacteria	Gammaproteobacteria	Burkholderiales	Alcaligenaceae	Achromobacter
20caa670bf083e8c783340c12a82a4b3	0	0	72	Verrucomicrobiota	Verrucomicrobiae	Chthoniobacterales	Chthoniobacteraceae	Candidatus_Udaeobacter
20e31fb2c277af70c0ae26e101e89347	0	0	28	Bacteroidota	Bacteroidia	Chitinophagales	Chitinophagaceae	Niastella
20ed5322f1de295219d2977718c975e4	0	0	2	Planctomycetota	Planctomycetes	Gemmatales	Gemmataceae	Unassigned
20f4c4d41a3b65e1e6653230e2483b8d	0	0	19	Proteobacteria	Alphaproteobacteria	Rhizobiales	Xanthobacteraceae	Unassigned
20f71dab90a72c82db9d8bc0a08707e5	0	0	6	Planctomycetota	Planctomycetes	Gemmatales	Gemmataceae	Fimbriiglobus
20ff46f077df62af33c780d4b79e4703	24	0	0	Acidobacteriota	Blastocatellia	Blastocatellales	Blastocatellaceae	JGI_0001001-H03
2113bac654776d76dccd5c47d3aa08f9	0	0	10	Elusimicrobiota	Lineage_IIb	Unassigned	Unassigned	Unassigned
212aa3b7e8d9eb26b4927ab785cff514	0	3	0	Verrucomicrobiota	Verrucomicrobiae	Verrucomicrobiales	Verrucomicrobiaceae	Unassigned
212b5bd324d3ae2dd97dcc01e8ed58a5	8	0	0	Proteobacteria	Gammaproteobacteria	Burkholderiales	Nitrosomonadaceae	MND1
2141c7953f25a1c4be8b0a47a28a157f	77	28	0	Acidobacteriota	Vicinamibacteria	Vicinamibacterales	Unassigned	Unassigned
2148b10c7679b1c24780a20bad95f546	10	8	0	Actinobacteriota	Acidimicrobiia	Microtrichales	Unassigned	Unassigned
214cc7347bce8648a14d0c4e88cf371b	6	0	0	Proteobacteria	Alphaproteobacteria	Reyranellales	Reyranellaceae	Reyranella
21523df8b93c76d70736e0708b4b19da	5	11	0	Bacteroidota	Bacteroidia	Sphingobacteriales	Unassigned	Unassigned
2162d5ee3fdcabbd3e718f190cc18e03	10	0	0	Acidobacteriota	Acidobacteriae	Acidobacteriales	Koribacteraceae	Candidatus_Koribacter
217133b04a294b2d9e34c678170de862	0	0	1	Planctomycetota	Phycisphaerae	S-70	Unassigned	Unassigned
2173ff99b55e25f3178d3943d534facc	0	6	0	Proteobacteria	Alphaproteobacteria	Caulobacterales	Caulobacteraceae	Phenylobacterium
21782792cd54a24c1a621f0e5548862b	59	0	0	Acidobacteriota	Vicinamibacteria	Vicinamibacterales	Vicinamibacteraceae	Vicinamibacteraceae
217e3e7617b002322a4db9d4a8912735	0	0	9	Acidobacteriota	Vicinamibacteria	Vicinamibacterales	Unassigned	Unassigned
21800ca21e368c7efa53e61df76eece2	94	0	0	Proteobacteria	Gammaproteobacteria	Steroidobacterales	Woeseiaceae	JTB255_marine_benthic_group
2180bf925ce20b11f406225534f3f8b1	0	0	9	Acidobacteriota	Blastocatellia	Blastocatellales	Blastocatellaceae	Unassigned
2185da1b74aee47fcdb40c4add24b931	0	6	0	Actinobacteriota	Thermoleophilia	Gaiellales	Unassigned	Unassigned
218fa9096a12ecf4535f9998b6d2af45	0	30	0	Verrucomicrobiota	Verrucomicrobiae	Opitutales	Opitutaceae	Lacunisphaera
219cf484ab9f4db7043f7cf5d89d974c	0	0	2	Bacteroidota	Bacteroidia	Chitinophagales	Chitinophagaceae	Flavisolibacter
21a0412a444cedcf4b7f42bbbc5ca701	10	0	0	Actinobacteriota	Acidimicrobiia	IMCC26256	Unassigned	Unassigned
21a524286e27cdf555b70eb9ce2a73b8	11	0	0	Verrucomicrobiota	Verrucomicrobiae	Pedosphaerales	Pedosphaeraceae	Pedosphaeraceae
21aa4c846018227a3afa6a7cb2a52940	0	0	22	Actinobacteriota	MB-A2-108	Unassigned	Unassigned	Unassigned
21acd242bd185504ae1a7c7612b30044	0	0	27	Proteobacteria	Alphaproteobacteria	Rhizobiales	Xanthobacteraceae	Rhodoplanes
21b726d9e46d31c3340e0ded2ce93cda	0	115	0	Myxococcota	Myxococcia	Myxococcales	Myxococcaceae	Unassigned
21d454c46af3dc0eea6ddff64232a536	2	0	0	Verrucomicrobiota	Chlamydiae	Chlamydiales	Parachlamydiaceae	Unassigned
21d80ffee2ca4ba2086f84bd5d415a9f	0	0	9	Chloroflexi	Anaerolineae	SJA-15	Unassigned	Unassigned
21e0873f14649a3edd91c5f3fb4bbfb8	5	0	0	Proteobacteria	Alphaproteobacteria	Rickettsiales	Unassigned	Unassigned
21ebc970cf68379603a46d5afcb98437	0	0	35	Bacteroidota	SJA-28	Unassigned	Unassigned	Unassigned
21f2c61b5f8fdf885d95472249cf2733	7	0	0	Desulfobacterota	Unassigned	Unassigned	Unassigned	Unassigned
22025d2111064428162a0d5bfec5eec4	25	27	0	Actinobacteriota	Actinobacteria	Propionibacteriales	Nocardioidaceae	Nocardioides
2232fb0e3d6de8790dffdb9dd6143506	0	4	0	Actinobacteriota	Thermoleophilia	Gaiellales	Unassigned	Unassigned
2235e07415838eea999502511a697210	0	3	0	Latescibacterota	Latescibacterota	Latescibacterota	Unassigned	Unassigned
223943b7b0fc01c0713bd2a7f141bac6	0	5	0	Proteobacteria	Alphaproteobacteria	uncultured	Unassigned	Unassigned
224962af3c12652573b21f6a0c733853	0	6	0	Chloroflexi	Anaerolineae	RBG-13-54-9	Unassigned	Unassigned
224e864a25ea308e78c5966308413461	0	26	0	Planctomycetota	Planctomycetes	Pirellulales	Pirellulaceae	Pirellula
225671ed33a06c9e372cb09428c37ff1	0	0	20	Actinobacteriota	Actinobacteria	Micrococcales	Intrasporangiaceae	Unassigned
22598480d998a8b036bd136bda3144f3	3	0	0	Proteobacteria	Alphaproteobacteria	Rickettsiales	Unassigned	Unassigned
2268a9a2c0d4205253b06f4144ccc97e	0	0	3	Patescibacteria	Parcubacteria	Parcubacteria	Unassigned	Unassigned
2268de94789cf32b2ef68ac7d35a2400	0	14	0	Proteobacteria	Alphaproteobacteria	Rickettsiales	Unassigned	Unassigned
228262001810e4a81691df243353c514	0	0	16	Planctomycetota	Planctomycetes	Gemmatales	Gemmataceae	Gemmata
2285b998fb5eb4bbd4cccb9ef0107788	3	0	0	Patescibacteria	Parcubacteria	Parcubacteria	Unassigned	Unassigned
22943ac51d62a08cb41a236d79e78c54	0	0	188	Gemmatimonadota	Gemmatimonadetes	Gemmatimonadales	Gemmatimonadaceae	Unassigned
229f76e5c4491c2f3c4077ff8bdf52ae	27	0	0	Proteobacteria	Alphaproteobacteria	Rhizobiales	Xanthobacteraceae	Pseudolabrys
22a5bc04d4a36b07c42b21e47878edc1	0	2	0	Actinobacteriota	Actinobacteria	Corynebacteriales	Nocardiaceae	Rhodococcus
22a8099f9cc4ed3c3f428fb880022d0c	0	0	18	Gemmatimonadota	Gemmatimonadetes	Gemmatimonadales	Gemmatimonadaceae	Unassigned
22aa4955d22536a53585878024f136db	0	0	3	Actinobacteriota	Acidimicrobiia	IMCC26256	Unassigned	Unassigned
22aa85843fc490a515644b8c0f0e2786	0	4	0	Proteobacteria	Alphaproteobacteria	Rickettsiales	Unassigned	Unassigned
22b060594a9000ab4b16b531e286e208	0	0	10	Acidobacteriota	Acidobacteriae	Bryobacterales	Bryobacteraceae	Bryobacter
22c572a90c4c36fb6ffe65723df6e630	0	0	3	Gemmatimonadota	Gemmatimonadetes	Gemmatimonadales	Gemmatimonadaceae	Gemmatimonas
22c5fe884ea7603c27c4f6c95eb12f72	0	17	0	Proteobacteria	Alphaproteobacteria	Rhizobiales	Rhizobiaceae	Unassigned
22c8710d752fdb1ae873aedefd36112c	0	0	9	Proteobacteria	Alphaproteobacteria	Unassigned	Unassigned	Unassigned
22ca569eb669c4079bc5cb6129d02184	0	0	11	Acidobacteriota	Vicinamibacteria	Vicinamibacterales	Vicinamibacteraceae	Luteitalea
22cc501891366fee0522ed8c4d7ec3d9	0	9	0	Gemmatimonadota	Gemmatimonadetes	Gemmatimonadales	Gemmatimonadaceae	Unassigned
22dd186f9c5a53fc7ba2e12ecede351d	0	0	7	Myxococcota	Polyangia	Nannocystales	Nannocystaceae	Nannocystis
22e78ab68b7ab6be6d31c908436f6c63	28	0	0	Proteobacteria	Alphaproteobacteria	Rickettsiales	Unassigned	Unassigned
2307b247deb4299afdc35b9c195c3301	0	7	16	Proteobacteria	Gammaproteobacteria	Cellvibrionales	Spongiibacteraceae	BD1-7_clade
2308b53c0d1c7958976087932aacbc13	0	26	0	Acidobacteriota	Blastocatellia	Blastocatellales	Blastocatellaceae	Blastocatella
230a0e86e5ec8c7db4201d19d1c748bd	0	13	0	Acidobacteriota	Subgroup_5	Unassigned	Unassigned	Unassigned
231265d5d5efd20d52cd457f2054164d	0	3	0	Proteobacteria	Alphaproteobacteria	Unassigned	Unassigned	Unassigned
2314dc8b500f69ca8f5dc17a1e606e0d	0	0	11	Myxococcota	Polyangia	Blfdi19	Unassigned	Unassigned
231f1272f441cf9d5beec26a239b93f5	7	0	0	Myxococcota	Polyangia	Unassigned	Unassigned	Unassigned
2322de54b289e7805bdc304dbd4792cf	0	0	2	Chloroflexi	Dehalococcoidia	S085	Unassigned	Unassigned
2330d5de92ae91adc84d797e55e41055	6	8	0	Planctomycetota	Planctomycetes	Pirellulales	Pirellulaceae	Unassigned
2337fafac7314666636db95a777fccfd	0	0	12	Planctomycetota	Planctomycetes	Planctomycetales	Rubinisphaeraceae	Planctomicrobium
233bc06ecd424f60cd2722e4e1b515c2	0	0	30	Planctomycetota	Planctomycetes	Gemmatales	Gemmataceae	Gemmata
233c60ad39befe5c50790d7f8eb9dfdc	0	7	0	Verrucomicrobiota	Verrucomicrobiae	Verrucomicrobiales	Rubritaleaceae	Luteolibacter
234c4154f00092aa967ed732c70e311f	100	34	0	Myxococcota	bacteriap25	Unassigned	Unassigned	Unassigned
234f2f0eae984585592aaed1e1254837	0	0	6	Myxococcota	Polyangia	Polyangiales	Sandaracinaceae	Sandaracinus
2356ed1b108eda6a468a1d9ec8cc1723	44	0	0	Proteobacteria	Alphaproteobacteria	Rhizobiales	Xanthobacteraceae	Unassigned
235fdc3ae34d07c41ce4ba8792ee143f	9	0	0	Acidobacteriota	Vicinamibacteria	Vicinamibacterales	Vicinamibacteraceae	Vicinamibacteraceae
2380768d8d3c4fc10e775627034f0b45	8	0	0	Acidobacteriota	Vicinamibacteria	Vicinamibacterales	Unassigned	Unassigned
2380fe1f08635568558115415bc2297f	28	20	0	Acidobacteriota	Acidobacteriae	Acidobacteriales	Unassigned	Unassigned
2385181f70524d74f77ef2c22e952f10	51	0	0	Actinobacteriota	Thermoleophilia	Gaiellales	Unassigned	Unassigned
2387ae5882575e4a5120236ad3c8208a	0	0	31	Acidobacteriota	Vicinamibacteria	Vicinamibacterales	Unassigned	Unassigned
239dc5a1a31ea8be6de60431ab7a6915	0	41	0	Proteobacteria	Alphaproteobacteria	Rhizobiales	Unassigned	Unassigned
23bc097ab0bec1cc29d67480c567fb6b	168	0	0	Proteobacteria	Alphaproteobacteria	Rhizobiales	Unassigned	Unassigned
23bddad9633ef872f3a1faba301599aa	0	0	1	Proteobacteria	Gammaproteobacteria	Burkholderiales	Comamonadaceae	Unassigned
23bfdc13fc4c0b94b77d28cac03449ec	0	0	9	Bdellovibrionota	Bdellovibrionia	Bacteriovoracales	Bacteriovoracaceae	Peredibacter
23c8c2b3acb97fc2643d412d72b63152	4	0	0	Verrucomicrobiota	Chlamydiae	Chlamydiales	Parachlamydiaceae	Neochlamydia
23d48335b0619cc59e95cae788a6cbca	3	0	0	Patescibacteria	Parcubacteria	Candidatus_Kaiserbacteria	Unassigned	Unassigned
23dd8344607fca92227e64bc1c791924	0	11	0	Myxococcota	Polyangia	Blfdi19	Unassigned	Unassigned
23e4bef11622bc852119b72044248bf4	9	0	0	Myxococcota	Polyangia	Polyangiales	Polyangiaceae	Pajaroellobacter
23e6ef34f8b79f0748a4314cad9454f4	0	5	0	Patescibacteria	Parcubacteria	Unassigned	Unassigned	Unassigned
240cb198d85c29eec395af1ec1f55fea	0	0	6	Latescibacterota	Latescibacterota	Latescibacterota	Unassigned	Unassigned
240cf18394ca4be2038adccee7686e9f	0	0	4	Acidobacteriota	Thermoanaerobaculia	Thermoanaerobaculales	Thermoanaerobaculaceae	Subgroup_10
241e5c2a6492886c935dfbe827a331ae	0	0	2	Armatimonadota	Chthonomonadetes	Chthonomonadales	Unassigned	Unassigned
2422dbebfbe360d670a466b1d0ca3a1a	0	0	9	Myxococcota	Polyangia	Polyangiales	Sandaracinaceae	Unassigned
242696b4b5c67ff376ca97b547c08437	0	0	7	Actinobacteriota	Acidimicrobiia	uncultured	Unassigned	Unassigned
24366dd7f27b342adf3e15861a308dec	0	0	6	Proteobacteria	Gammaproteobacteria	PLTA13	Unassigned	Unassigned
24368161604a231e822e12b41dac2d8d	0	0	8	Myxococcota	Polyangia	Polyangiales	Sandaracinaceae	Unassigned
2447b273d5c9bfe6197284620d1cca69	3	0	0	Myxococcota	Polyangia	Haliangiales	Haliangiaceae	Haliangium
2459a26dfb104b53f4d2275f1d1d26b3	0	27	0	Verrucomicrobiota	Omnitrophia	Omnitrophales	Unassigned	Unassigned
24620b5c650f7bb46aaa443a5e9fb66c	0	3	0	Planctomycetota	Phycisphaerae	Phycisphaerales	Phycisphaeraceae	Unassigned
24642ad95f899211289978eb72ee43e2	0	7	0	Patescibacteria	Parcubacteria	Candidatus_Staskawiczbacteria	Unassigned	Unassigned
24698dec8ced471a99d775e2749afedf	0	0	23	Myxococcota	bacteriap25	Unassigned	Unassigned	Unassigned
249621361237480fe592ee63989393f8	0	70	0	Nitrospirota	Nitrospiria	Nitrospirales	Nitrospiraceae	Nitrospira
24a0479b18171649878cc8c8ad9c185d	15	42	0	Proteobacteria	Gammaproteobacteria	Burkholderiales	Unassigned	Unassigned
24af9ec8682b4551e3218d5082880b6c	0	0	43	Acidobacteriota	Vicinamibacteria	Vicinamibacterales	Vicinamibacteraceae	Vicinamibacteraceae
24b01474a465d91ea1ea0f12678e4205	0	4	0	Planctomycetota	Phycisphaerae	Phycisphaerales	Phycisphaeraceae	SM1A02
24b5fba18eda1ec302fb30acc2f2bd40	0	18	0	Myxococcota	Myxococcia	Myxococcales	Anaeromyxobacteraceae	Anaeromyxobacter
24bdd2ff57d5590dd8c26bc7dc70a4aa	94	0	0	Proteobacteria	Alphaproteobacteria	Sphingomonadales	Sphingomonadaceae	Sphingobium
24d186fd54a28b54b8541343d3b6d126	3	0	0	Verrucomicrobiota	Verrucomicrobiae	Pedosphaerales	Pedosphaeraceae	DEV008
24d5fda6f2fa663585f5810dce2c716f	0	0	3	Verrucomicrobiota	Chlamydiae	Chlamydiales	Parachlamydiaceae	Unassigned
24fb804df483a48685ebb517552b0df6	0	0	2	Planctomycetota	Planctomycetes	Pirellulales	Pirellulaceae	Unassigned
2518fe9db509ac7318148880b8aaff8e	7	0	0	Proteobacteria	Alphaproteobacteria	Rickettsiales	Unassigned	Unassigned
251c935f6aeec610e1a96a3b4c62c404	4	0	0	Proteobacteria	Gammaproteobacteria	Burkholderiales	Unassigned	Unassigned
2525d0d024143cad83197c3504501010	5	0	0	Armatimonadota	Unassigned	Unassigned	Unassigned	Unassigned
25313a847bcb8423bd7f3f9e5a7b6782	0	3	0	Bacteroidota	Bacteroidia	Chitinophagales	Chitinophagaceae	Parafilimonas
254f072c60f9c975524574d62378aa0e	0	0	7	Proteobacteria	Alphaproteobacteria	Rhizobiales	Rhodomicrobiaceae	Rhodomicrobium
2565759531a0627d93d75d1835aca56f	0	0	3	Bacteroidota	Bacteroidia	Sphingobacteriales	Sphingobacteriaceae	Sphingobacterium
2573d88484d9b2979456e4a5accbabc6	63	0	0	Acidobacteriota	Acidobacteriae	Bryobacterales	Bryobacteraceae	Bryobacter
257c4c56c8f31300ba89b686831ca5d7	0	0	31	Bacteroidota	Bacteroidia	Chitinophagales	Chitinophagaceae	Niabella
259239b0db0b2046ef74e61544ad2f5b	4	0	0	Acidobacteriota	Vicinamibacteria	Vicinamibacterales	Unassigned	Unassigned
25c9aa2cb09b258e40a2294aed981c09	0	0	74	Bacteroidota	Bacteroidia	Chitinophagales	Chitinophagaceae	Aurantisolimonas
25d5661572aa5474b57290cda526b043	12	0	0	Proteobacteria	Alphaproteobacteria	Rhodospirillales	Rhodospirillaceae	Unassigned
25d8dabba32d8995ceb6d7317e9f53da	0	4	0	Planctomycetota	Planctomycetes	Planctomycetales	Unassigned	Unassigned
25d934f7f4a2d594dff7cb506e16a832	0	0	21	Acidobacteriota	Vicinamibacteria	Vicinamibacterales	Unassigned	Unassigned
25dee5a277de6e0b4133d6e12f993b72	0	5	3	Chloroflexi	Anaerolineae	SBR1031	Unassigned	Unassigned
25ec78ca46a6a626fc1a0da8725da633	0	0	2	Bacteroidota	Kapabacteria	Kapabacteriales	Unassigned	Unassigned
25f7af44a6e60f2fc71bd2ae8e500ea8	4	0	0	Proteobacteria	Gammaproteobacteria	Diplorickettsiales	Diplorickettsiaceae	Unassigned
26000e55d919f659c689abc36e27bb58	173	0	0	Proteobacteria	Alphaproteobacteria	Rhizobiales	Xanthobacteraceae	Unassigned
26005dfb7ad2e8cdbb139846af329663	121	89	0	Firmicutes	Bacilli	Bacillales	Bacillaceae	Bacillus
2600d0dc98695ed77bfe3f7590cb5638	0	2	0	Cyanobacteria	Sericytochromatia	Sericytochromatia	Unassigned	Unassigned
260cf674da2f456d958a6b7230996a41	0	0	2	Dependentiae	Babeliae	Babeliales	Vermiphilaceae	Vermiphilaceae
262570cdafaae50b17d67ee08e3190aa	6	0	0	Spirochaetota	Spirochaetia	Spirochaetales	Spirochaetaceae	Spirochaeta_2
2628414d231374e1477b9f46197276ee	0	0	6	Proteobacteria	Alphaproteobacteria	Rhizobiales	Rhizobiaceae	Allorhizobium-Neorhizobium-Pararhizobium-Rhizobium
2648fcac5fa2bd6842b5a17febc92a3a	0	5	0	Planctomycetota	OM190	Unassigned	Unassigned	Unassigned
2653f9a6e90d957c951070035e6edeea	0	28	0	Proteobacteria	Alphaproteobacteria	Rhizobiales	Rhizobiaceae	Allorhizobium-Neorhizobium-Pararhizobium-Rhizobium
265676489ab01712b1c01d7a9c8a1137	0	49	0	Proteobacteria	Gammaproteobacteria	Xanthomonadales	Xanthomonadaceae	Luteimonas
2661c224426bec560f820ff6079ad021	0	0	9	Bacteroidota	Bacteroidia	Cytophagales	Microscillaceae	Ohtaekwangia
266682b8e1c660f4afa3e859e49d52d7	0	0	7	Planctomycetota	Planctomycetes	Planctomycetales	Unassigned	Unassigned
2671235d776450f72eb34454c7ab716e	0	0	30	Acidobacteriota	Subgroup_18	Unassigned	Unassigned	Unassigned
267deff1e1eca75515f0b439259cc64f	16	0	0	Acidobacteriota	Acidobacteriae	Bryobacterales	Bryobacteraceae	Bryobacter
2680e92a9293ff589a83bd32ff7c7781	2	0	0	Proteobacteria	Alphaproteobacteria	Rickettsiales	Rickettsiaceae	Rickettsia
268d05830150f9f44ace6cae89d83924	7	0	0	Chloroflexi	Chloroflexia	Thermomicrobiales	Unassigned	Unassigned
268ea55859eaf084aebcf15c7c4a48dd	0	0	3	Chloroflexi	Chloroflexia	Thermomicrobiales	Unassigned	Unassigned
269812c75ac6d00b9669d0e0f9eee1e1	0	0	2	Proteobacteria	Alphaproteobacteria	Rickettsiales	Unassigned	Unassigned
269e6ed35f5bf8f58fd7fd5ca4d8a7a5	0	0	5	Bacteroidota	Bacteroidia	Chitinophagales	Chitinophagaceae	Terrimonas
26b4b526e1e97e0a1322abc26264cfea	0	8	127	Actinobacteriota	Actinobacteria	Streptomycetales	Streptomycetaceae	Streptomyces
26bd732f73005e8b7453ffb0dc361274	0	0	3	Firmicutes	Clostridia	Clostridiales	Clostridiaceae	Clostridium_sensu_stricto_1
26c37d740b39d7d63e66abf24c62c03b	30	0	29	Proteobacteria	Gammaproteobacteria	Burkholderiales	Comamonadaceae	Unassigned
26c3f8ddf7cca3e16e730f47c7f63878	0	6	0	Acidobacteriota	Holophagae	Subgroup_7	Unassigned	Unassigned
26c4413eee52cf2a9fa86eafcc3453e4	0	0	294	Proteobacteria	Alphaproteobacteria	Sphingomonadales	Sphingomonadaceae	Altererythrobacter
26d4b8cd58df5ea28121ce30f22bb7a3	0	0	5	Bdellovibrionota	Bdellovibrionia	Bdellovibrionales	Bdellovibrionaceae	OM27_clade
26dbef51cdba97c1f8b84a235ea06f3c	18	0	0	Proteobacteria	Alphaproteobacteria	Sphingomonadales	Sphingomonadaceae	Sphingomonas
26e1c5658032e4eea7946e4b086457eb	0	0	3	Actinobacteriota	Acidimicrobiia	uncultured	Unassigned	Unassigned
26ebce862c6b206e9888751226603b20	0	29	0	Proteobacteria	Alphaproteobacteria	Micropepsales	Micropepsaceae	Unassigned
26f122db8ccc99731efdb039790aad9b	0	0	54	Actinobacteriota	Thermoleophilia	Gaiellales	Unassigned	Unassigned
26f173c04574871aba8876838e2d9e61	0	0	72	Proteobacteria	Alphaproteobacteria	Sphingomonadales	Sphingomonadaceae	Novosphingobium
270a6a6e4faf0642b10d4978498da128	0	2	0	Patescibacteria	ABY1	Unassigned	Unassigned	Unassigned
27150ea192aa0fd61d420f928832d628	2	0	0	Verrucomicrobiota	Omnitrophia	Omnitrophales	Omnitrophaceae	Candidatus_Omnitrophus
2720aa1e1e2c9307d4127556fd247553	0	0	5	Planctomycetota	Planctomycetes	Planctomycetales	Rubinisphaeraceae	SH-PL14
2720bf53389fb08ed27156e6b5d21e00	9	22	0	Proteobacteria	Alphaproteobacteria	uncultured	Unassigned	Unassigned
272156d142df16dd03a61b108c98145f	0	8	0	Myxococcota	Myxococcia	Myxococcales	Vulgatibacteraceae	Vulgatibacter
27270bd8f92162090e4bfebd203d1122	3	0	0	Actinobacteriota	Thermoleophilia	Gaiellales	Unassigned	Unassigned
2743823e7602e70cfa467627e69d2774	42	66	218	Proteobacteria	Alphaproteobacteria	Rhizobiales	Rhizobiaceae	Allorhizobium-Neorhizobium-Pararhizobium-Rhizobium
275b1284e07b39f22dc7870ac40ca9dd	146	56	0	Proteobacteria	Gammaproteobacteria	JG36-TzT-191	Unassigned	Unassigned
27651d7c7f50ede4b06ae3cf7f2f1fc9	0	0	18	Proteobacteria	Gammaproteobacteria	Burkholderiales	Unassigned	Unassigned
276e0eb6f030d2a2a190500142f4b919	26	0	0	Acidobacteriota	Vicinamibacteria	Vicinamibacterales	Unassigned	Unassigned
277242f3cbc786ae59b928450d3f9fdd	11	0	0	Verrucomicrobiota	Verrucomicrobiae	S-BQ2-57_soil_group	Unassigned	Unassigned
2784c9ee042fb7f9048a48be3f1d79f6	0	92	0	Proteobacteria	Gammaproteobacteria	Burkholderiales	Oxalobacteraceae	Unassigned
279890b1a34c599da40bf553e21da56d	1	0	0	Proteobacteria	Alphaproteobacteria	Reyranellales	Reyranellaceae	Reyranella
279ec18ace7a45fb812a87c1452ae4c7	5	0	0	Bdellovibrionota	Bdellovibrionia	Bacteriovoracales	Bacteriovoracaceae	Peredibacter
27a94a2397427ff7a2b5405a2e0cae8a	0	0	85	Actinobacteriota	Actinobacteria	Pseudonocardiales	Pseudonocardiaceae	Amycolatopsis
27b51786588852eabbaa070265f0065f	0	0	4	Planctomycetota	OM190	Unassigned	Unassigned	Unassigned
27b5a6f919531c9b157251b0d45ce710	0	21	0	Acidobacteriota	Vicinamibacteria	Vicinamibacterales	Unassigned	Unassigned
27bda8e899a506a11f4f5e7297628faa	2	12	0	Deinococcota	Deinococci	Deinococcales	Deinococcaceae	Deinococcus
27ceae2c6f893df474b2f37b9c071b9d	6	0	0	Proteobacteria	Alphaproteobacteria	Elsterales	Elsteraceae	Unassigned
27e46f0beb5670fdbd56bdf507da1b53	33	0	0	Acidobacteriota	Vicinamibacteria	Vicinamibacterales	Unassigned	Unassigned
27e5ed8dfba46599aa9221f72709d699	0	32	0	Bacteroidota	Bacteroidia	Flavobacteriales	Flavobacteriaceae	Flavobacterium
27e8a289c9a8d4275addcc845ed80112	5	0	0	Proteobacteria	Gammaproteobacteria	Diplorickettsiales	Diplorickettsiaceae	Rickettsiella
27f61e6b37f20f0b4f774d6bf1f515af	2	0	0	Bacteroidota	Bacteroidia	Cytophagales	Microscillaceae	Flexibacter
27f9b1e61c66e33d330c18081fb52ba9	0	0	13	Myxococcota	Polyangia	Haliangiales	Haliangiaceae	Haliangium
27fa10fa9d28d303d1d3b695f24e9076	15	0	0	Actinobacteriota	Actinobacteria	Micrococcales	Intrasporangiaceae	Unassigned
27fbd1392acdc94ddbd149ea21ae60a1	135	0	0	Acidobacteriota	Blastocatellia	Blastocatellales	Blastocatellaceae	JGI_0001001-H03
2803f942ff9e1f5dd96187228d2a2d89	0	0	26	Myxococcota	Myxococcia	Myxococcales	Vulgatibacteraceae	Vulgatibacter
2807f21970436a86d04a7cec4966708a	0	0	3	Patescibacteria	Saccharimonadia	Saccharimonadales	Unassigned	Unassigned
281106fbcc6bca5661a7106295f5164c	11	0	0	Acidobacteriota	Vicinamibacteria	Vicinamibacterales	Unassigned	Unassigned
2839d563857d28a7a850b67d23e67ac4	3	0	0	Bacteroidota	Bacteroidia	Sphingobacteriales	Unassigned	Unassigned
285f3e52e0d29483c71738052ed8bdae	0	7	0	Planctomycetota	Planctomycetes	Pirellulales	Pirellulaceae	Unassigned
287095ce517a9085ebea68744e493a15	0	0	68	Bacteroidota	Bacteroidia	Sphingobacteriales	Sphingobacteriaceae	Olivibacter
28902ca0f5e03a0bf689824ca561b230	0	0	3	Acidobacteriota	Subgroup_22	Unassigned	Unassigned	Unassigned
289485d9b46c72c587e1b52c96ba7b0e	0	12	0	Actinobacteriota	MB-A2-108	Unassigned	Unassigned	Unassigned
28a31d45a66c273a34e7c8d04974d202	0	0	7	Proteobacteria	Gammaproteobacteria	Diplorickettsiales	Diplorickettsiaceae	Unassigned
28a47f98a3ab3a7b7676072280d2431f	0	0	12	Myxococcota	Polyangia	Polyangiales	Polyangiaceae	Pajaroellobacter
28a6781d5e1617942ff86448f5d87243	0	17	0	Latescibacterota	Latescibacterota	Latescibacterota	Unassigned	Unassigned
28a97299b137392219b72f0ca9985576	0	85	0	Bacteroidota	Bacteroidia	Chitinophagales	Chitinophagaceae	Ferruginibacter
28b46a022cc540928534a83b32f6eae6	0	0	4	Bacteroidota	Bacteroidia	Cytophagales	Microscillaceae	Unassigned
28b818fded7df9117fcd604aaf44415f	0	0	9	Proteobacteria	Gammaproteobacteria	Steroidobacterales	Woeseiaceae	Woeseia
28c26a020c75c7257c6aa6b8eb6cdb94	6	0	0	Bacteroidota	Bacteroidia	Unassigned	Unassigned	Unassigned
28c9c933ef4fab3f4a31cd36416e8076	0	0	31	Acidobacteriota	Blastocatellia	Blastocatellales	Blastocatellaceae	Stenotrophobacter
28caf857680612f98aecbbdca159745b	0	10	34	Acidobacteriota	Vicinamibacteria	Vicinamibacterales	Unassigned	Unassigned
28d6158146c07027e0d42c2886405132	81	0	22	Bacteroidota	Bacteroidia	Chitinophagales	Chitinophagaceae	Unassigned
28dccaa186f6997d8f818bd4bfeb440d	0	0	2	Chloroflexi	Unassigned	Unassigned	Unassigned	Unassigned
28eebba455a7a5e5fbd96570f1fa628b	3	0	0	Patescibacteria	Parcubacteria	Parcubacteria	Unassigned	Unassigned
28f838b61a56dd1100a427e02be49a0c	10	0	0	Methylomirabilota	Methylomirabilia	Rokubacteriales	Unassigned	Unassigned
29053b75e2fd69a29dafbae487a7bcce	0	0	4	Acidobacteriota	Acidobacteriae	Unassigned	Unassigned	Unassigned
293b1a390f14bdef254475af81b94c35	0	0	81	Proteobacteria	Alphaproteobacteria	Rhizobiales	Xanthobacteraceae	Unassigned
2948aeb95d4be64af7181ea86f703214	42	0	31	Proteobacteria	Gammaproteobacteria	R7C24	Unassigned	Unassigned
294d4f59360b75490a444f6bdb54e835	0	0	1	Acidobacteriota	Vicinamibacteria	Vicinamibacterales	Vicinamibacteraceae	Vicinamibacteraceae
295d94fd5c278d3ac45c413c55d6b143	3	0	0	Planctomycetota	Planctomycetes	Planctomycetales	Rubinisphaeraceae	SH-PL14
29613c1759cc4f8890e054b3ff8ddf4c	5	0	0	Proteobacteria	Gammaproteobacteria	Unassigned	Unassigned	Unassigned
29704c7398bd5f148253eed27e6b736c	6	0	0	Chloroflexi	Anaerolineae	SBR1031	Unassigned	Unassigned
2982d76887d769159966f7673f4f4732	5	0	0	Planctomycetota	Planctomycetes	Gemmatales	Gemmataceae	Unassigned
2988fa1676e6fdd0af3bf6ba655a3569	0	30	0	Proteobacteria	Alphaproteobacteria	Rhizobiales	Unassigned	Unassigned
298ee93dd04e2e21062d9b9132bde8c7	0	18	0	Zixibacteria	Zixibacteria	Zixibacteria	Unassigned	Unassigned
299ddf0bd768c30027ec0bdb2b69354b	0	5	0	Dependentiae	Babeliae	Babeliales	Unassigned	Unassigned
29a912a79dd74b8fd469f28c902ff3fa	0	17	0	Verrucomicrobiota	Verrucomicrobiae	Pedosphaerales	Pedosphaeraceae	Ellin517
29aa1657a01972d60cbd0c77c2b1108d	0	0	3	Proteobacteria	Alphaproteobacteria	Caulobacterales	Caulobacteraceae	Caulobacter
29b014865672219b12f7a9f68253c7bf	0	7	0	Myxococcota	Polyangia	Blfdi19	Unassigned	Unassigned
29cad08e8e6725f85d1c76322ea333c5	0	0	2	Planctomycetota	Planctomycetes	Planctomycetales	Unassigned	Unassigned
29cc0cdb7e0ee7b8114d9c932468b735	0	0	5	Proteobacteria	Gammaproteobacteria	Burkholderiales	Unassigned	Unassigned
29d3f85adba600aeea0dfa73435577de	0	46	0	Proteobacteria	Gammaproteobacteria	Burkholderiales	Nitrosomonadaceae	MND1
29f76f4d4a6ab4b367f0296cf3152a5e	4	0	0	Gemmatimonadota	BD2-11_terrestrial_group	Unassigned	Unassigned	Unassigned
29f8918509e1b5ccd5b25c809a05c3a0	0	11	0	Proteobacteria	Gammaproteobacteria	Steroidobacterales	Steroidobacteraceae	Unassigned
29faa962cc523401a52fde2356ccdb0e	0	0	32	Gemmatimonadota	BD2-11_terrestrial_group	Unassigned	Unassigned	Unassigned
2a06c66cc708bdd2b4094fec47a69dfd	0	0	9	Planctomycetota	Planctomycetes	Pirellulales	Pirellulaceae	Pir4_lineage
2a1b95f280310734ee9a73f6e4fe75e7	0	18	409	Acidobacteriota	Vicinamibacteria	Vicinamibacterales	Vicinamibacteraceae	Vicinamibacteraceae
2a3c3b1f3f256c1d5b20cc7c51f0d634	0	0	1	Chloroflexi	Anaerolineae	SBR1031	Unassigned	Unassigned
2a3e69a1adfe30294c1bc7d38a4cc238	15	0	0	Proteobacteria	Alphaproteobacteria	uncultured	Unassigned	Unassigned
2a6cbaea4bf92c0e0d44f329e4a784bf	0	0	11	Acidobacteriota	Thermoanaerobaculia	Thermoanaerobaculales	Thermoanaerobaculaceae	Subgroup_10
2a717e1f3f20bf8ef3f7998d3296487d	0	0	29	Bacteroidota	Bacteroidia	Sphingobacteriales	Sphingobacteriaceae	Mucilaginibacter
2a749e85b58d9385a6d7520a8a324522	0	0	6	Proteobacteria	Alphaproteobacteria	Defluviicoccales	Unassigned	Unassigned
2a78665a021e2c9cba5d1535d014f8e9	0	0	44	Actinobacteriota	Actinobacteria	Propionibacteriales	Nocardioidaceae	Unassigned
2a8189b3f9cde99133193f0d27016e27	0	0	4	Proteobacteria	Alphaproteobacteria	Rhodobacterales	Rhodobacteraceae	Unassigned
2aa52cd84942a4f5ce10959e146fe4b5	0	0	5	Bacteroidota	Bacteroidia	Unassigned	Unassigned	Unassigned
2aa8a4f90900357badaa918fb544a6a7	0	0	21	Verrucomicrobiota	Verrucomicrobiae	Pedosphaerales	Pedosphaeraceae	Ellin517
2abc1a2e8fdf7517f46ffa40fa2158e6	0	0	4	Planctomycetota	Phycisphaerae	Tepidisphaerales	Unassigned	Unassigned
2adc93474badc097d022575d29067f09	0	0	62	Acidobacteriota	Vicinamibacteria	Vicinamibacterales	Unassigned	Unassigned
2aef21d22ddc0139a46ff7399533390a	0	9	0	Proteobacteria	Alphaproteobacteria	Rhodospirillales	Unassigned	Unassigned
2b01d7dedbacc9c999bc21719cfdae2d	0	0	6	Acidobacteriota	Vicinamibacteria	Vicinamibacterales	Unassigned	Unassigned
2b04d874b264106b2b6cde561c756674	0	0	60	Acidobacteriota	Subgroup_5	Unassigned	Unassigned	Unassigned
2b0930f88f47e2f63590d6e97d73ed0c	0	0	11	Proteobacteria	Alphaproteobacteria	Rhizobiales	Devosiaceae	Devosia
2b0aea61a46af212d64b2dbde39b6919	2	0	0	Chloroflexi	Chloroflexia	Thermomicrobiales	Unassigned	Unassigned
2b0c3b1f0853fa02523a12495ff935db	0	97	0	Gemmatimonadota	Gemmatimonadetes	Gemmatimonadales	Gemmatimonadaceae	Gemmatimonas
2b0f50349cc22edaf93a4f1209c55590	0	26	0	Proteobacteria	Gammaproteobacteria	Xanthomonadales	Xanthomonadaceae	Unassigned
2b2056d44ea4315ad0d1e8be047f36ef	0	2	0	Proteobacteria	Gammaproteobacteria	Burkholderiales	Nitrosomonadaceae	Ellin6067
2b2358e21add6f7dbee7aea022f2e572	0	0	4	Proteobacteria	Alphaproteobacteria	Sphingomonadales	Sphingomonadaceae	Sphingobium
2b2e8911a4c3c12cfaab96f1688e7896	0	0	5	Proteobacteria	Alphaproteobacteria	Caulobacterales	Hyphomonadaceae	SWB02
2b2eb00a124f0afce8962de727c4f048	0	0	5	Bacteroidota	Bacteroidia	Bacteroidales	Unassigned	Unassigned
2b597c9549ac8918b897b8dbd9072e27	0	0	14	Planctomycetota	Planctomycetes	Pirellulales	Pirellulaceae	Unassigned
2b59b12eab282e1b24f417f0fe94274c	11	16	0	Verrucomicrobiota	Verrucomicrobiae	Pedosphaerales	Pedosphaeraceae	Pedosphaeraceae
2b65d0837989a904111f664964d979f5	0	3	0	Proteobacteria	Gammaproteobacteria	Coxiellales	Coxiellaceae	Coxiella
2b65e9f68eceee1bae2915ceaa733f26	0	0	7	Proteobacteria	Alphaproteobacteria	Acetobacterales	Acetobacteraceae	Roseomonas
2b6b2e7426b0d60ad8e725f338079b41	0	0	16	Planctomycetota	Phycisphaerae	mle1-8	Unassigned	Unassigned
2b7190267969e9cfa9032acd00dd21e3	0	0	6	Acidobacteriota	Acidobacteriae	Acidobacteriae	Unassigned	Unassigned
2b7bdf1293bcc9c58f6431ccd20d076c	0	13	0	Chloroflexi	Anaerolineae	Anaerolineales	Anaerolineaceae	Unassigned
2b7fc150627878d811ce520507c6b36e	0	13	0	Bdellovibrionota	Bdellovibrionia	Bdellovibrionales	Bdellovibrionaceae	Bdellovibrio
2b81af51bde1852716ef501d0cd178c7	0	0	28	Bacteroidota	Bacteroidia	Cytophagales	Spirosomaceae	Dyadobacter
2b9717353018f1cff2cfcad5d9986c88	2	0	0	Patescibacteria	Unassigned	Unassigned	Unassigned	Unassigned
2b9f3a8f685d68714acd248e5e683700	0	46	0	Proteobacteria	Gammaproteobacteria	Burkholderiales	Oxalobacteraceae	Unassigned
2ba2b5779ec59f886768f52ad2e76ed0	101	6	0	Gemmatimonadota	Gemmatimonadetes	Gemmatimonadales	Gemmatimonadaceae	Unassigned
2bab91053e82a1d6a10f9864102ab57f	2	0	0	Planctomycetota	Planctomycetes	Gemmatales	Gemmataceae	Unassigned
2bba80577889fbe78e867c6a21e90a24	0	0	3	Chloroflexi	Ktedonobacteria	C0119	Unassigned	Unassigned
2bbb28b70c3a3757e48663f4d0003ecc	0	0	5	Proteobacteria	Alphaproteobacteria	Sphingomonadales	Sphingomonadaceae	Sphingobium
2bc2debb1d493e4044ccb3f48c7b14e9	0	0	7	Desulfobacterota	Unassigned	Unassigned	Unassigned	Unassigned
2be0c569c28a41e77a0183ef350b43c1	19	0	0	Bacteroidota	Bacteroidia	Cytophagales	Microscillaceae	Unassigned
2be6b69cd2a1e59997480b3b87ca4f36	20	0	0	NB1-j	Unassigned	Unassigned	Unassigned	Unassigned
2bec8f7e1d9ae102bb995dcf0a1b1c35	0	0	6	Planctomycetota	Phycisphaerae	Tepidisphaerales	Unassigned	Unassigned
2c133bbdc5189c88b31766a6aae62574	0	5	0	Proteobacteria	Alphaproteobacteria	Rickettsiales	Unassigned	Unassigned
2c1ab3769ce0ac13f00604af53dbf259	0	0	2	Firmicutes	Bacilli	Entomoplasmatales	Unassigned	Unassigned
2c1f1689da2db353871d955b2aab85f0	0	0	42	Planctomycetota	Planctomycetes	Pirellulales	Pirellulaceae	Pirellula
2c21592f097d245bd353899b16ee9696	3	0	0	Actinobacteriota	Thermoleophilia	Solirubrobacterales	Solirubrobacteraceae	Conexibacter
2c2460d1ab1b6df1986d1bf4ad13efc4	0	33	0	Proteobacteria	Gammaproteobacteria	Burkholderiales	Unassigned	Unassigned
2c3b289aa01089ed50ad9387f0ffe0f9	0	0	3	Proteobacteria	Gammaproteobacteria	Xanthomonadales	Xanthomonadaceae	Pseudoxanthomonas
2c3ce7b6075502ff20b8a9aaf4577849	0	7	0	Proteobacteria	Alphaproteobacteria	Unassigned	Unassigned	Unassigned
2c41d6c735213d9197c27382ca619374	0	4	0	Verrucomicrobiota	Verrucomicrobiae	Chthoniobacterales	Chthoniobacteraceae	Chthoniobacter
2c42a718fd6573f7ebe427f44473a969	0	17	0	Proteobacteria	Alphaproteobacteria	Rhizobiales	Rhizobiaceae	Unassigned
2c4c673043f4d23cbde5738570e1d134	2	0	0	Planctomycetota	Planctomycetes	Gemmatales	Gemmataceae	Gemmata
2c4f42b48c742df353244d8008b1a29a	2	0	0	NB1-j	Unassigned	Unassigned	Unassigned	Unassigned
2c5ec1b3945c1e55b15ddd27c29b749c	36	0	0	Firmicutes	Bacilli	Alicyclobacillales	Alicyclobacillaceae	Tumebacillus
2c617dfde7493e607b6ab8e4d752153a	4	0	0	Desulfobacterota	Unassigned	Unassigned	Unassigned	Unassigned
2c676706f893fdcab412998e8fe65c9c	145	0	0	Verrucomicrobiota	Verrucomicrobiae	Pedosphaerales	Pedosphaeraceae	ADurb.Bin063-1
2c7404df256076e438837d1840b39b92	0	0	9	Entotheonellaeota	Entotheonellia	Entotheonellales	Entotheonellaceae	Entotheonellaceae
2c7fb534e9e697a1205c5f260bc21538	0	10	0	Bacteroidota	Bacteroidia	Chitinophagales	Chitinophagaceae	Unassigned
2cd34e7eeeb0d82c0493b6bd71e73390	2	0	0	Proteobacteria	Alphaproteobacteria	Rhizobiales	Unassigned	Unassigned
2ce1f0518ab983edb22303fb2a280489	8	0	0	Acidobacteriota	Vicinamibacteria	Vicinamibacterales	Vicinamibacteraceae	Vicinamibacteraceae
2d16d001e21717f960cf771ae879b1dd	563	473	181	Proteobacteria	Alphaproteobacteria	Sphingomonadales	Sphingomonadaceae	Sphingomonas
2d1a1405194257b283e6c892f7d17379	0	54	0	Proteobacteria	Gammaproteobacteria	Burkholderiales	Unassigned	Unassigned
2d24c7b9fac24506b8830ce9b4292c56	0	0	2	Elusimicrobiota	Elusimicrobia	MVP-88	Unassigned	Unassigned
2d29a18be69c6427e5ed60cddaf0aab8	0	17	0	Latescibacterota	Latescibacterota	Latescibacterota	Unassigned	Unassigned
2d3118dde18609dd3256690688ca4cfb	25	0	0	Latescibacterota	Latescibacterota	Latescibacterota	Unassigned	Unassigned
2d32d3df204521db613affac24483418	15	0	0	Acidobacteriota	Subgroup_25	Unassigned	Unassigned	Unassigned
2d3f03c6d35293e1b8bbb078d1cc7923	0	0	4	Chloroflexi	Anaerolineae	Unassigned	Unassigned	Unassigned
2d6297cdd682631f5c1da2a152307eb5	5	0	0	Chloroflexi	Unassigned	Unassigned	Unassigned	Unassigned
2d68fe60bfba9823f6db9a580e3435cd	0	0	61	Proteobacteria	Alphaproteobacteria	Rhizobiales	Devosiaceae	Devosia
2d737204a5cc9435ca2640b26e6353f4	2	0	0	Proteobacteria	Gammaproteobacteria	Pseudomonadales	Moraxellaceae	Acinetobacter
2d737cf00ed3abad2c58eac10791b77b	20	0	0	Latescibacterota	Latescibacteria	Latescibacterales	Latescibacteraceae	Latescibacteraceae
2d7d7deb0644cc607c005fcb57f4f623	6	0	0	Myxococcota	Myxococcia	Myxococcales	Myxococcaceae	P3OB-42
2d84374aec591f4dd672d27bf43bff25	0	5	0	Acidobacteriota	Acidobacteriae	Acidobacteriales	Acidobacteriaceae_(Subgroup_1)	Edaphobacter
2d87055b819bc81e7c60089106ca7fd7	0	36	0	Proteobacteria	Alphaproteobacteria	Rhizobiales	Unassigned	Unassigned
2d90fd9142fe45c0ba1776f18ab5b15d	2	0	0	Chloroflexi	JG30-KF-CM66	Unassigned	Unassigned	Unassigned
2d91a6c22332f7f1e9285797c1253e3a	0	25	0	Proteobacteria	Gammaproteobacteria	Burkholderiales	Nitrosomonadaceae	Ellin6067
2d9216c8e31f7601428bc9f88041628e	7	0	0	Proteobacteria	Alphaproteobacteria	uncultured	Unassigned	Unassigned
2da5218297c83810caf548d0a1539f27	7	0	0	Chloroflexi	Anaerolineae	Unassigned	Unassigned	Unassigned
2dbc1777a3d602a5d81f1a8df3da37f7	0	0	123	Proteobacteria	Gammaproteobacteria	Steroidobacterales	Steroidobacteraceae	Unassigned
2dc0ef2957f4dcc2d047cd1c3ddaec9c	0	0	78	Bacteroidota	Bacteroidia	Sphingobacteriales	Unassigned	Unassigned
2dcabdc378c8847514747388ff48c1e0	29	0	0	Gemmatimonadota	Gemmatimonadetes	Gemmatimonadales	Gemmatimonadaceae	Gemmatimonas
2dd3a1202a24edd16465ca8ec8519913	0	6	0	Bacteroidota	Bacteroidia	Sphingobacteriales	Unassigned	Unassigned
2dd5bf101ccde2faa53547486d4090a2	0	0	2	Chloroflexi	Anaerolineae	SBR1031	Unassigned	Unassigned
2dd9e191a81b91117b77df5eac7e6048	13	0	0	Proteobacteria	Alphaproteobacteria	Caulobacterales	Caulobacteraceae	Caulobacter
2de06055ba21bc245c43e2f27e0c2d24	16	0	0	Acidobacteriota	Thermoanaerobaculia	Thermoanaerobaculales	Thermoanaerobaculaceae	Subgroup_10
2de178d94fe316acd146d4f338f52faa	0	0	11	Proteobacteria	Gammaproteobacteria	Diplorickettsiales	Diplorickettsiaceae	Aquicella
2de4f1fbb797681cfd175d913db7bb65	0	6	0	Armatimonadota	Fimbriimonadia	Fimbriimonadales	Fimbriimonadaceae	Fimbriimonadaceae
2debf327240c94263917b3d9005cdb18	0	0	9	Verrucomicrobiota	Verrucomicrobiae	Pedosphaerales	Pedosphaeraceae	Unassigned
2df09fd6f8ceb03ea096791058b1e729	10	0	0	Proteobacteria	Gammaproteobacteria	Burkholderiales	Comamonadaceae	Unassigned
2df6217e6863308aa973d4499914e968	0	0	13	Elusimicrobiota	Lineage_IIb	Unassigned	Unassigned	Unassigned
2e0533ee53cf25a732f4792a8c02857a	8	0	0	Actinobacteriota	Thermoleophilia	Solirubrobacterales	Solirubrobacteraceae	Solirubrobacter
2e0958a7387d790a5573b21dff4526b1	0	3	0	Proteobacteria	Alphaproteobacteria	Rickettsiales	Rickettsiaceae	Unassigned
2e0be263cfa5f8ba25410fa0a1a7327d	0	11	0	Bacteroidota	Bacteroidia	Cytophagales	Hymenobacteraceae	Hymenobacter
2e2903d080d261903902a625e2a16e3f	0	0	25	Proteobacteria	Gammaproteobacteria	Burkholderiales	Unassigned	Unassigned
2e2a30204aa04774fcdf0e7096992670	0	25	0	Nitrospirota	Nitrospiria	Nitrospirales	Nitrospiraceae	Nitrospira
2e2cc0eeaf99b13df8324040ebcae1f9	8	0	0	Proteobacteria	Alphaproteobacteria	Unassigned	Unassigned	Unassigned
2e3c69aa8ed3cbabc866c9708a02bde9	0	0	3	Planctomycetota	Planctomycetes	Planctomycetales	Rubinisphaeraceae	Planctomicrobium
2e3fe408c4d420be4b184eb7fce2a9bb	0	1	0	Planctomycetota	Phycisphaerae	Phycisphaerales	Unassigned	Unassigned
2e42b6fcd1ef7fb1d69c8b67eec86347	0	0	25	Proteobacteria	Alphaproteobacteria	Rhizobiales	Xanthobacteraceae	Unassigned
2e4a2e5ad75f2d321aadefddacb2fca7	95	22	139	Proteobacteria	Gammaproteobacteria	Gammaproteobacteria_Incertae_Sedis	Unassigned	Unassigned
2e55ec639999a5f78b2ad9c1a83cb5e3	0	0	56	Actinobacteriota	Actinobacteria	Streptomycetales	Streptomycetaceae	Streptomyces
2e5e2bb133b81439d43a4af3f15bd62b	0	0	4	Patescibacteria	Saccharimonadia	Saccharimonadales	Unassigned	Unassigned
2e634000468439ce1f46a2f399f7224f	0	2	0	Myxococcota	Polyangia	Polyangiales	Unassigned	Unassigned
2e7d2f0316e2a947f6c627919223ff08	6	0	0	Planctomycetota	Planctomycetes	Pirellulales	Pirellulaceae	Pir4_lineage
2e9996bf277c5df74be8614f85ef470c	0	2	0	Patescibacteria	Saccharimonadia	Saccharimonadales	Unassigned	Unassigned
2ea93036ceaf9fc0146f2f66ff0ddf3d	0	0	2	Acidobacteriota	Vicinamibacteria	Vicinamibacterales	Vicinamibacteraceae	Vicinamibacteraceae
2eb9186dea88f792e317cb78dfa2548f	0	5	0	Proteobacteria	Gammaproteobacteria	Salinisphaerales	Solimonadaceae	Unassigned
2ec5b1c5dcd01249410920802a65b99e	9	0	0	Proteobacteria	Gammaproteobacteria	Burkholderiales	Sutterellaceae	Unassigned
2ed969b01525706cedad8cc14eef1413	0	3	0	Proteobacteria	Gammaproteobacteria	Diplorickettsiales	Diplorickettsiaceae	Unassigned
2eebf6f5470f9ed493e0a97ecebaa90a	2	0	0	Proteobacteria	Gammaproteobacteria	JG36-GS-52	Unassigned	Unassigned
2ef183f6797f1c77b6cde046c29442fe	0	23	0	Actinobacteriota	Thermoleophilia	Solirubrobacterales	Unassigned	Unassigned
2ef8be0bfc965cee52d7422c66aa0c2c	0	0	12	Acidobacteriota	Thermoanaerobaculia	Thermoanaerobaculales	Thermoanaerobaculaceae	Subgroup_10
2f01d5a3e35ad402878436c2e1e4b827	61	0	0	Planctomycetota	OM190	Unassigned	Unassigned	Unassigned
2f031a61a320cf2abf5952f3deedcb36	10	0	0	Chloroflexi	Dehalococcoidia	S085	Unassigned	Unassigned
2f118df9cf70d15737c5f5f2ee55ac13	0	0	4	Proteobacteria	Gammaproteobacteria	Coxiellales	Coxiellaceae	Coxiella
2f1e1ce7a5b683db63082e856c313cca	3	0	0	Chloroflexi	Chloroflexia	Chloroflexales	Roseiflexaceae	Unassigned
2f2e78b4135a3e9b0508914b58e58a96	2	0	0	Myxococcota	bacteriap25	Unassigned	Unassigned	Unassigned
2f3d3c2fc7f61505a4f65a8e42d2d72b	0	3	0	Actinobacteriota	Actinobacteria	Micrococcales	Micrococcaceae	Unassigned
2f400936e04a30705d7ff30540c09d70	0	0	14	Actinobacteriota	Thermoleophilia	Gaiellales	Gaiellaceae	Gaiella
2f47578dc8da92126f11cfc0ab5bd1c1	0	5	0	Acidobacteriota	Blastocatellia	45597	Unassigned	Unassigned
2f6236f46a650026f9d5aaa87f0a3b92	0	0	8	Planctomycetota	Planctomycetes	Pirellulales	Pirellulaceae	Pirellula
2f6af0296299867ec004cda5cf017515	2	0	0	Proteobacteria	Alphaproteobacteria	Rickettsiales	Unassigned	Unassigned
2f732409f1619db1327189a7d3dccff8	0	0	23	Verrucomicrobiota	Verrucomicrobiae	Chthoniobacterales	Chthoniobacteraceae	Candidatus_Udaeobacter
2f75b259937af7f28e28c624408ede5a	0	0	8	Firmicutes	Bacilli	Bacillales	Bacillaceae	Bacillus
2f76062a091ed6672bf8018f060a65a5	121	0	41	Proteobacteria	Gammaproteobacteria	Burkholderiales	Burkholderiaceae	Cupriavidus
2f9f95566a50fdf878ac0065fab35e70	0	0	2	Proteobacteria	Gammaproteobacteria	Unassigned	Unassigned	Unassigned
2fac845da336657d55f1a9f350c6bc09	252	285	0	Proteobacteria	Alphaproteobacteria	Rhizobiales	Methyloligellaceae	Unassigned
2fc2d80bcf4beb9288a8dc5c2a323d1b	35	0	0	Verrucomicrobiota	Verrucomicrobiae	Chthoniobacterales	Chthoniobacteraceae	Chthoniobacter
2fc5517a01a0577fb46b7351b82af5d3	23	0	0	Verrucomicrobiota	Chlamydiae	Chlamydiales	Unassigned	Unassigned
2fc6538e417042a55a9b4ff9fc86f04b	0	3	0	Planctomycetota	Phycisphaerae	Phycisphaerales	Phycisphaeraceae	SM1A02
2fd1dc9a7a5187b822693a94d64caf63	25	0	0	Acidobacteriota	Acidobacteriae	Bryobacterales	Bryobacteraceae	Bryobacter
2fe5e65baca679bddac1af4e3aaaf883	0	0	3	Proteobacteria	Gammaproteobacteria	Unassigned	Unassigned	Unassigned
2ff9cee55ab41b44c2cb3299c2f06049	1	0	0	Bacteroidota	Bacteroidia	Chitinophagales	Chitinophagaceae	Aurantisolimonas
3029428486aa9ae4386ef02dfd94903c	0	37	0	Proteobacteria	Alphaproteobacteria	Caulobacterales	Hyphomonadaceae	Hirschia
30408c65c99dc72a31e531c0e25582e4	0	0	28	Bacteroidota	Bacteroidia	Chitinophagales	Chitinophagaceae	Niabella
30513e1f33ba828c18f6196b7dab11be	4	0	0	Planctomycetota	Pla4_lineage	Unassigned	Unassigned	Unassigned
305179083eb8f4b3543157733e7d9457	0	0	5	Proteobacteria	Gammaproteobacteria	Gammaproteobacteria_Incertae_Sedis	Unassigned	Unassigned
3054e84f31e53d71e3e05ab226b6e12f	11	0	0	Actinobacteriota	Thermoleophilia	Gaiellales	Unassigned	Unassigned
30613afe2ab9b04a4043f48571b54ce6	0	0	7	Actinobacteriota	Thermoleophilia	Solirubrobacterales	Unassigned	Unassigned
307656f8476111786205d5ef4fcdbc61	5	0	0	Proteobacteria	Gammaproteobacteria	Gammaproteobacteria_Incertae_Sedis	Unassigned	Unassigned
30805754f808c2a331b521fe58ae9845	0	0	18	Planctomycetota	Planctomycetes	Planctomycetales	Rubinisphaeraceae	SH-PL14
3086c8bce7b7d84d59c79b28364fc902	3	0	0	Proteobacteria	Gammaproteobacteria	Diplorickettsiales	Diplorickettsiaceae	Unassigned
308cfc4b80914a6d3b1b6c19fa74ba54	7	0	0	Planctomycetota	Planctomycetes	Pirellulales	Pirellulaceae	Unassigned
308eeaacb411d34744e29d3951264c88	17	0	0	Myxococcota	Polyangia	Haliangiales	Haliangiaceae	Haliangium
30a4b28a84bffa429994b0d021911687	0	0	3	Verrucomicrobiota	Chlamydiae	Chlamydiales	Parachlamydiaceae	Neochlamydia
30c8f5936a63ca3a7612fad3788cd4ca	0	32	0	Acidobacteriota	Vicinamibacteria	Vicinamibacterales	Unassigned	Unassigned
30e74a6161e80402dd47e8e846fea12f	6	0	7	Chloroflexi	Anaerolineae	RBG-13-54-9	Unassigned	Unassigned
30f038b8cd389f15759ca72b7bc035cb	0	64	0	Acidobacteriota	Acidobacteriae	Bryobacterales	Bryobacteraceae	Bryobacter
30f3fad56cd5c2d15f09f220885ffad7	0	0	8	Verrucomicrobiota	Verrucomicrobiae	Pedosphaerales	Pedosphaeraceae	Pedosphaeraceae
30f50b58d18291deb592b78d14ccb6bd	0	0	6	Verrucomicrobiota	Verrucomicrobiae	Pedosphaerales	Pedosphaeraceae	Unassigned
3107554453ea39f6b9e76d34fee7a5a5	0	0	29	Planctomycetota	Planctomycetes	Pirellulales	Pirellulaceae	Pir4_lineage
310c4295d080f79e09b15ee634bf65cf	0	12	0	Proteobacteria	Alphaproteobacteria	Rhizobiales	Beijerinckiaceae	Methylobacterium-Methylorubrum
311664d53b7eb1ab6faf04ffa6327f54	0	0	107	Verrucomicrobiota	Verrucomicrobiae	Pedosphaerales	Pedosphaeraceae	Pedosphaeraceae
3124c6488aa117dd53fe984af4f7e476	0	0	121	Verrucomicrobiota	Verrucomicrobiae	Pedosphaerales	Pedosphaeraceae	Pedosphaeraceae
3125694452d98013214919bea3df321d	0	19	0	Bacteroidota	Bacteroidia	Cytophagales	Microscillaceae	Unassigned
31292993457d5a240f25005311e2d49b	0	3	0	Planctomycetota	Phycisphaerae	Tepidisphaerales	Unassigned	Unassigned
31318144c00a75538f62286290910b4c	0	0	16	Actinobacteriota	MB-A2-108	Unassigned	Unassigned	Unassigned
31379ca155abe184b4bdb2b3ea10359d	0	0	11	Planctomycetota	Planctomycetes	Pirellulales	Pirellulaceae	Unassigned
313a85f98077c1aa5b5ab76f7fb4b64a	0	46	18	Proteobacteria	Gammaproteobacteria	Burkholderiales	Nitrosomonadaceae	Ellin6067
31414cdef162b2aace888b60059fb90f	0	0	15	Proteobacteria	Alphaproteobacteria	uncultured	Unassigned	Unassigned
31418d0b46e97b84f35b4ae7ca9da0bf	0	0	1	Proteobacteria	Alphaproteobacteria	Micavibrionales	Unassigned	Unassigned
315e55301f4f844665d19729b5b80866	0	3	0	Bdellovibrionota	Oligoflexia	0319-6G20	Unassigned	Unassigned
315e8c39804d07d30e1ae34df0a0310d	0	0	2	Cyanobacteria	Sericytochromatia	Sericytochromatia	Unassigned	Unassigned
317cf5539c79255fbc3b0eb1d95fff92	162	53	0	Acidobacteriota	Blastocatellia	DS-100	Unassigned	Unassigned
317d14b2b49b87f244b8538c57dcfede	0	0	10	Verrucomicrobiota	Verrucomicrobiae	Pedosphaerales	Pedosphaeraceae	Unassigned
318e21d1ee9049ca41abd184d529ba32	0	0	1	Proteobacteria	Gammaproteobacteria	Burkholderiales	Comamonadaceae	Unassigned
31a25d92fa3b7d3193c1752071390f6d	2	0	0	Chloroflexi	AD3	Unassigned	Unassigned	Unassigned
31a6dd6cf6ec630ea5c47b872576d7b7	0	0	8	Proteobacteria	Alphaproteobacteria	Sphingomonadales	Sphingomonadaceae	Novosphingobium
31a899f13c3c54435ea5a0c21619fc1b	0	4	0	Planctomycetota	Planctomycetes	Planctomycetales	Rubinisphaeraceae	SH-PL14
31aa97e7c6583ad227fec22a59f939ae	50	25	0	Chloroflexi	TK10	Unassigned	Unassigned	Unassigned
31b3ebf435b5d2823b4f6fe2677aa35b	4	0	0	Acidobacteriota	Thermoanaerobaculia	Thermoanaerobaculales	Thermoanaerobaculaceae	Subgroup_10
31bcf0a5168e76f7e320deb6bca05160	0	0	36	Acidobacteriota	Blastocatellia	Blastocatellales	Blastocatellaceae	Unassigned
31d0e02fe7dea959901edd22ed875e11	0	0	24	Chloroflexi	Chloroflexia	Thermomicrobiales	Unassigned	Unassigned
31d5f96bba8daff4ab97558a484f2f8a	0	0	30	Methylomirabilota	Methylomirabilia	Rokubacteriales	Unassigned	Unassigned
31def56429e8bcb757255dd54c1bf36f	0	0	2	Patescibacteria	Parcubacteria	Candidatus_Kaiserbacteria	Unassigned	Unassigned
31ee64155caaacc81655de5d4f8832f5	0	0	2	Planctomycetota	Planctomycetes	Gemmatales	Gemmataceae	Unassigned
31ef4038911c1068889d9828c6d98317	3	0	0	Bacteroidota	Bacteroidia	Cytophagales	Hymenobacteraceae	Hymenobacter
320646b00aa077b31219f515a1a9f475	4049	4583	13	Proteobacteria	Alphaproteobacteria	Rickettsiales	Unassigned	Unassigned
3208326bf09c67e9c1fff0fe8eb59365	0	5	0	Patescibacteria	Parcubacteria	Candidatus_Zambryskibacteria	Unassigned	Unassigned
320ff3c16dbe3990acc5be779a159e51	0	0	1	Verrucomicrobiota	Omnitrophia	Omnitrophales	Omnitrophaceae	Candidatus_Omnitrophus
3221f6995b4f1f0ad736023252388ffd	0	0	6	Planctomycetota	Phycisphaerae	Tepidisphaerales	Unassigned	Unassigned
32291960659dcfcd890b743aa3cfe191	0	0	3	Proteobacteria	Alphaproteobacteria	Rhodospirillales	Unassigned	Unassigned
322c39171fe085e542a890a8374f587c	0	3	0	Entotheonellaeota	Entotheonellia	Entotheonellales	Entotheonellaceae	Entotheonellaceae
32302947eb5f8ac55cfe7d214eb65497	21	0	0	Actinobacteriota	Thermoleophilia	Solirubrobacterales	Solirubrobacteraceae	Conexibacter
323045c75178e2435f2aa70a3b9ef599	0	0	3	Planctomycetota	Phycisphaerae	Phycisphaerales	Phycisphaeraceae	Unassigned
324792d80a7bdee8e81e5887b4504842	10	13	122	Myxococcota	bacteriap25	Unassigned	Unassigned	Unassigned
324a6b86c82a06f942c8dac737d8da02	0	7	0	Patescibacteria	Saccharimonadia	Saccharimonadales	Unassigned	Unassigned
325d69fe924c99e5bae6fde1d6b88b12	2	0	0	Acidobacteriota	Vicinamibacteria	Vicinamibacterales	Vicinamibacteraceae	Unassigned
3271d57363b0851de3e468ab35fe57c8	0	0	9	Planctomycetota	Planctomycetes	Gemmatales	Gemmataceae	Zavarzinella
3281c12e2ec529f47715ef14d4531589	0	0	22	Myxococcota	Myxococcia	Myxococcales	Myxococcaceae	Unassigned
32839a79d019faf932307a0217247399	7	0	0	Planctomycetota	Planctomycetes	Pirellulales	Pirellulaceae	Unassigned
3285da26f131d9d84899ee53ed0de332	0	22	0	Planctomycetota	Planctomycetes	Pirellulales	Pirellulaceae	Pirellula
3288e728d3bd31f600ac87fbc68ba9b2	0	0	3	Planctomycetota	Planctomycetes	Gemmatales	Gemmataceae	Unassigned
32935146e1792f6b87dee4909e73bca0	0	23	0	Methylomirabilota	Methylomirabilia	Rokubacteriales	Unassigned	Unassigned
3295228aaab0b4b4f754bb4d224db368	7	0	0	Proteobacteria	Gammaproteobacteria	Burkholderiales	Unassigned	Unassigned
32a2f80a8ebabf9072dbfb04301c7919	0	2	0	Armatimonadota	Unassigned	Unassigned	Unassigned	Unassigned
32a8687e85751966143dd29e9dab9d1e	7	0	0	Proteobacteria	Alphaproteobacteria	Caulobacterales	Caulobacteraceae	Unassigned
32ab7f7be3e6dd2fa9b0b52864910981	0	0	5	Bdellovibrionota	Oligoflexia	0319-6G20	Unassigned	Unassigned
32caa1f70f833408b9dfa0b707860ac6	3	0	0	Proteobacteria	Alphaproteobacteria	Rhizobiales	Hyphomicrobiaceae	Pedomicrobium
32d1cf5151284481294b8f21fb52596a	0	4	0	Planctomycetota	Planctomycetes	Isosphaerales	Isosphaeraceae	Unassigned
32d2a0c3059524de39b9aeef4baa35a0	0	0	10	Myxococcota	Myxococcia	Myxococcales	Anaeromyxobacteraceae	Anaeromyxobacter
32e32cc1431d2d2614581dae401b15e4	26	0	0	Proteobacteria	Gammaproteobacteria	Xanthomonadales	Rhodanobacteraceae	Rhodanobacter
32fffc92e82a4c24edd6980b39b3aee6	0	0	6	Gemmatimonadota	Gemmatimonadetes	Gemmatimonadales	Gemmatimonadaceae	Unassigned
330e0d9806467dbd716dda996ecf84bb	0	0	2	Chloroflexi	Anaerolineae	Unassigned	Unassigned	Unassigned
331ca68ddcd3b66959c04921e08bb521	0	0	16	Acidobacteriota	Thermoanaerobaculia	Thermoanaerobaculales	Thermoanaerobaculaceae	Subgroup_10
331f4eb226c173b8237e839c4fae79a3	5	0	0	Proteobacteria	Gammaproteobacteria	Diplorickettsiales	Diplorickettsiaceae	Unassigned
33226810e2b3a92d0fd4d49aa555ad31	0	53	0	Desulfobacterota	Unassigned	Unassigned	Unassigned	Unassigned
3325ef2e258fc09769bed1612c2197dc	0	0	1	Gemmatimonadota	Gemmatimonadetes	Gemmatimonadales	Gemmatimonadaceae	Gemmatimonas
33372df357fb323e16659feb10ab32ec	0	0	24	Acidobacteriota	Subgroup_5	Unassigned	Unassigned	Unassigned
3338f1e1484c1b122131d3dd2d112a3c	6	0	0	Firmicutes	Bacilli	Bacillales	Planococcaceae	Lysinibacillus
333d80fa460d8411b2f5097270489d9d	2	0	0	Zixibacteria	Zixibacteria	Zixibacteria	Unassigned	Unassigned
3340c8c4f0e1aab2d7c995b2cb6bb0c2	0	0	11	Planctomycetota	OM190	Unassigned	Unassigned	Unassigned
3352146d5a34940fec85ab77410d77b4	0	0	5	Actinobacteriota	Actinobacteria	Pseudonocardiales	Pseudonocardiaceae	Unassigned
335cfe0a8ebb71fd6205b68b9ddbf344	0	0	12	Bacteroidota	Bacteroidia	Cytophagales	Microscillaceae	Unassigned
3364d88000cadaed8357557d6bcb5ec0	0	0	4	Verrucomicrobiota	Verrucomicrobiae	Pedosphaerales	Pedosphaeraceae	Unassigned
33950bd3ff3e76be111a2baf7ca15a87	0	6	0	Actinobacteriota	Actinobacteria	Streptomycetales	Streptomycetaceae	Kitasatospora
33a0413745e9d2e357ba6925041f45b5	18	0	0	Proteobacteria	Gammaproteobacteria	Burkholderiales	Nitrosomonadaceae	MND1
33b59ac7bf646a8a5b1129313c3cd6bc	48	0	109	Acidobacteriota	Subgroup_11	Unassigned	Unassigned	Unassigned
33b680eee4f8b01a15a33f7fe5e0596c	0	15	0	Bacteroidota	Bacteroidia	Chitinophagales	Chitinophagaceae	Parasegetibacter
33c283222d26952d5922b0f01d9fd37c	3	0	0	Actinobacteriota	Acidimicrobiia	IMCC26256	Unassigned	Unassigned
33c6275944425a700a5f159b2a323089	0	0	3	Dependentiae	Babeliae	Babeliales	Unassigned	Unassigned
33c6bb4376cd8ae94ef85fe52cd781c3	4	0	0	Actinobacteriota	Actinobacteria	Corynebacteriales	Mycobacteriaceae	Mycobacterium
33cfd6684e19e590c0761de6510709d5	0	15	41	Acidobacteriota	Acidobacteriae	Acidobacteriae	Unassigned	Unassigned
33d917f857a921756e518b891371da1e	19	0	0	Myxococcota	Polyangia	Haliangiales	Haliangiaceae	Haliangium
33da5d83c7e92de27a5a362fe3784d70	4	0	0	Proteobacteria	Alphaproteobacteria	Rickettsiales	Unassigned	Unassigned
33de363e60eb3df80908130500c3c55d	68	36	0	Gemmatimonadota	Gemmatimonadetes	Gemmatimonadales	Gemmatimonadaceae	Gemmatimonas
33eeb8ebfaa9cc5256920b0ad84a79f9	0	0	2	Planctomycetota	Unassigned	Unassigned	Unassigned	Unassigned
33ff3b33442edd44b52a2890f750c95e	0	0	25	Bacteroidota	Bacteroidia	Chitinophagales	Chitinophagaceae	Flavitalea
3408b6c12f52a87a06412f63b30f6f01	0	11	0	Planctomycetota	Planctomycetes	Gemmatales	Gemmataceae	Unassigned
34132b56dae2a7d14703c9f3fd0f819b	0	7	0	Proteobacteria	Gammaproteobacteria	Salinisphaerales	Solimonadaceae	Unassigned
34161de79d91b8fabbf30682f61381d4	13	0	0	Myxococcota	Polyangia	Haliangiales	Haliangiaceae	Haliangium
3424198fea482a1b1b3f3fffee455c23	5	0	0	Elusimicrobiota	Elusimicrobia	Lineage_IV	Unassigned	Unassigned
3429910f17a2eebbfbe76838cc6f1023	4	0	0	Verrucomicrobiota	Verrucomicrobiae	Verrucomicrobiales	Rubritaleaceae	Luteolibacter
3429e0aa7255ddf8adbfd18625b5aac7	15	0	0	Chloroflexi	Ktedonobacteria	C0119	Unassigned	Unassigned
342c3aab4d798a93d535f6a750a4678e	0	0	16	Actinobacteriota	Thermoleophilia	Solirubrobacterales	Unassigned	Unassigned
3431e7c3c85a1033982e47d2b0d54055	5	0	0	Planctomycetota	Planctomycetes	Gemmatales	Gemmataceae	Unassigned
3443f87fc908412a62c481d9d27e8845	12	0	0	Chloroflexi	Anaerolineae	SBR1031	Unassigned	Unassigned
344b9d49ba1247ecb7dd9700a680ff7c	11	0	0	Bacteroidota	Bacteroidia	Chitinophagales	Chitinophagaceae	Unassigned
345374c55407ad0fbe6a6d3782fc59bc	0	5	0	Bacteroidota	Bacteroidia	Sphingobacteriales	Unassigned	Unassigned
3459882ee4783297cc36ab7613824fc9	0	21	0	Acidobacteriota	Subgroup_22	Unassigned	Unassigned	Unassigned
345c287c238f590814961370992b6475	0	2	0	Patescibacteria	Parcubacteria	Candidatus_Nomurabacteria	Unassigned	Unassigned
345f64a35e6b38552e123e79825e8e15	5	0	0	Myxococcota	Polyangia	Unassigned	Unassigned	Unassigned
3476857016bfd3197ec6a7121ee76e49	2	0	0	Proteobacteria	Gammaproteobacteria	Unassigned	Unassigned	Unassigned
3476d4369b884975db2f2f55c8d1692d	0	0	54	Gemmatimonadota	Gemmatimonadetes	Gemmatimonadales	Gemmatimonadaceae	Unassigned
34776a9cc001d02f50bf2d90cdff5a80	29	0	0	Acidobacteriota	Vicinamibacteria	Subgroup_17	Unassigned	Unassigned
34876a085dfe83e197cebad489aff2d3	0	0	1	Chloroflexi	Unassigned	Unassigned	Unassigned	Unassigned
34912bc1649c46f67f6b8c077c27b5f4	0	0	9	Actinobacteriota	Actinobacteria	Micromonosporales	Micromonosporaceae	Phytomonospora
349e2ebb31e0951571829d87570fa7ac	0	0	3	Planctomycetota	Planctomycetes	Pirellulales	Pirellulaceae	Pirellula
349f402d2a38d70ecc42ad0c65168e76	0	0	13	Planctomycetota	Planctomycetes	Gemmatales	Gemmataceae	Unassigned
34acd0b5c522ae5a5a3df39c51f9eeb0	0	0	312	Proteobacteria	Gammaproteobacteria	Burkholderiales	Nitrosomonadaceae	MND1
34bc14dc7ac2ad32443cc9e0732fa1b3	0	3	0	Chloroflexi	Dehalococcoidia	Unassigned	Unassigned	Unassigned
34c7633de9a84d5eb40a0cc4cf392606	0	0	4	Fibrobacterota	Fibrobacteria	Fibrobacterales	Fibrobacteraceae	possible_genus_04
34c76a37daf44b08d51fdac690d8a846	0	10	0	Actinobacteriota	Actinobacteria	Propionibacteriales	Nocardioidaceae	Nocardioides
34d793bac32c386fa2a0a2878e79268f	0	0	9	Actinobacteriota	Thermoleophilia	Solirubrobacterales	Solirubrobacteraceae	Conexibacter
34db2be200a8d6ee2bbb69d0dfba5fd1	0	0	8	Proteobacteria	Alphaproteobacteria	Rhodobacterales	Rhodobacteraceae	Unassigned
3501d03f4da902cab194448b80dbcb86	0	225	0	Gemmatimonadota	Gemmatimonadetes	Gemmatimonadales	Gemmatimonadaceae	Gemmatimonas
3502e3f380d9bc3066c5fcd414d9dde7	0	0	66	Acidobacteriota	Holophagae	Subgroup_7	Unassigned	Unassigned
350710eb6e00710423025c866f8983ff	0	0	6	Actinobacteriota	Acidimicrobiia	Microtrichales	Microtrichaceae	Unassigned
3514c8258ed66132ca5505a721e30df7	4	10	0	Myxococcota	Myxococcia	Myxococcales	Vulgatibacteraceae	Vulgatibacter
351b1e02498f786b3122d1bb4563e0f0	0	11	0	Planctomycetota	Planctomycetes	Gemmatales	Gemmataceae	Unassigned
351ec7d2297e09be510605fc213c4f5f	0	0	3	Proteobacteria	Gammaproteobacteria	Burkholderiales	Comamonadaceae	Unassigned
3524426691c520d97df3aff7bce0dfac	0	2	0	Dependentiae	Babeliae	Babeliales	Unassigned	Unassigned
3525c0c9129644308cc980d766a9cfd9	0	3	0	Myxococcota	Myxococcia	Myxococcales	Anaeromyxobacteraceae	Anaeromyxobacter
352d1267eef10cb533c4a1d247918816	3	0	0	Verrucomicrobiota	Verrucomicrobiae	Unassigned	Unassigned	Unassigned
3536165c57453b631e892cc7ace9896e	8	0	0	Bacteroidota	Bacteroidia	Sphingobacteriales	Unassigned	Unassigned
3536706c56562caf44c94278613e620e	0	34	0	Latescibacterota	Latescibacterota	Latescibacterota	Unassigned	Unassigned
354bca113624488bdeb957f1fc6bac5b	0	0	21	Verrucomicrobiota	Verrucomicrobiae	Chthoniobacterales	Chthoniobacteraceae	Chthoniobacter
35541fd6a73dc5f94101e61d9807fd4c	0	9	0	Verrucomicrobiota	Verrucomicrobiae	Chthoniobacterales	Xiphinematobacteraceae	Candidatus_Xiphinematobacter
3561fa9f45754b5fee717fe3a5e08230	0	2	0	Patescibacteria	Microgenomatia	Candidatus_Woesebacteria	Unassigned	Unassigned
3582ad261c35153a81a78c0c32989a16	0	0	9	Planctomycetota	Planctomycetes	Gemmatales	Gemmataceae	Unassigned
35845519e75ee6d9432c24a8975e4dbc	61	34	0	Proteobacteria	Gammaproteobacteria	Burkholderiales	Unassigned	Unassigned
358e761d7ad136ee723d564ebe522c96	2	0	0	Proteobacteria	Unassigned	Unassigned	Unassigned	Unassigned
3595c3adf48b2c48e041b8114e16a024	0	0	31	Acidobacteriota	Vicinamibacteria	Vicinamibacterales	Unassigned	Unassigned
359770b93673e10df347f0b09b114ad6	0	17	179	Verrucomicrobiota	Verrucomicrobiae	Chthoniobacterales	Chthoniobacteraceae	Candidatus_Udaeobacter
359c2558ebf2f73516911098aacf05fa	0	0	1	Hydrogenedentes	Hydrogenedentia	Hydrogenedentiales	Hydrogenedensaceae	Hydrogenedensaceae
35a1c63db456e4547e2036a78700b62f	0	0	22	Desulfobacterota	Unassigned	Unassigned	Unassigned	Unassigned
35a44a9eeb1a4d04f09cb8c8dc137351	0	0	3	Sumerlaeota	Sumerlaeia	Sumerlaeales	Sumerlaeaceae	Sumerlaea
35a8b4cce01a543ea5fa76bea14f69ce	0	0	7	Chloroflexi	Anaerolineae	Anaerolineales	Anaerolineaceae	Unassigned
35aff975e9ad04bd9c9e29bbc957ab22	0	4	0	Entotheonellaeota	Entotheonellia	Entotheonellales	Entotheonellaceae	Entotheonellaceae
35b69c88754e914bea24d72cbe9d69b7	10	0	0	Fibrobacterota	Fibrobacteria	Fibrobacterales	Fibrobacteraceae	possible_genus_04
35b95a75847af6cf1afaa6bb804106a1	0	0	2	Planctomycetota	Pla4_lineage	Unassigned	Unassigned	Unassigned
35bcf0206288fb49b7b43480dbb5afcc	0	21	0	Verrucomicrobiota	Verrucomicrobiae	Chthoniobacterales	Chthoniobacteraceae	Candidatus_Udaeobacter
35d20da789dde8d76e4389fd6d30cc9d	9	0	0	Actinobacteriota	Actinobacteria	Micromonosporales	Micromonosporaceae	Dactylosporangium
35d5b667426f25dec768b94368062852	0	3	0	Gemmatimonadota	Gemmatimonadetes	Gemmatimonadales	Gemmatimonadaceae	Unassigned
35e70b2a20be6ecfa6e13c902d83d858	0	0	6	Proteobacteria	Alphaproteobacteria	Rhizobiales	Unassigned	Unassigned
35ed22e9fa79ab018326b68bd06b3bb0	10	0	0	Myxococcota	Polyangia	Polyangiales	Polyangiaceae	Aetherobacter
35f1aea8ad616013e2e5e410f736c8a2	10	0	0	Cyanobacteria	Sericytochromatia	Sericytochromatia	Unassigned	Unassigned
35f6a377b534d71d89290bea1169fb04	3	0	0	Acidobacteriota	Holophagae	Subgroup_7	Unassigned	Unassigned
35fda6ab9d1cd5b75b4b118deeb2ffac	0	2	0	Bacteroidota	Unassigned	Unassigned	Unassigned	Unassigned
360f4f2e4498b58a073eeb62987ca110	0	0	11	Bacteroidota	Bacteroidia	Chitinophagales	Unassigned	Unassigned
36163fddf5776ba3a2a1df832898d9da	0	105	0	Proteobacteria	Alphaproteobacteria	Caulobacterales	Caulobacteraceae	Phenylobacterium
3620b3d40699843e767d91f56288375a	8	0	0	Chloroflexi	AD3	Unassigned	Unassigned	Unassigned
363053a9692eb710163f68e26d21151e	6	0	34	Proteobacteria	Alphaproteobacteria	Reyranellales	Reyranellaceae	Reyranella
36330d040146f33cc48aa8a9105b0bc0	61	0	0	Gemmatimonadota	Gemmatimonadetes	Gemmatimonadales	Gemmatimonadaceae	Unassigned
3637639d00233acd865112a3679ec3fe	6	0	0	Bacteroidota	Bacteroidia	Cytophagales	Microscillaceae	Unassigned
363d84e5a54e5bc51934031e083cf24d	0	53	0	Dependentiae	Babeliae	Babeliales	Vermiphilaceae	Vermiphilaceae
36573eadd46dc72f3eabc65c9012aab3	4	0	0	Chloroflexi	TK10	Unassigned	Unassigned	Unassigned
365ff0125412cd130f9b678ed4c73593	0	3	0	Proteobacteria	Alphaproteobacteria	Unassigned	Unassigned	Unassigned
367fd0532f406448a26bcca3b54e8e2b	11	0	6	Verrucomicrobiota	Verrucomicrobiae	Verrucomicrobiales	Rubritaleaceae	Luteolibacter
36b5dc6f899466110096928c087fb421	0	5	0	Actinobacteriota	Actinobacteria	Micromonosporales	Micromonosporaceae	Micromonospora
36b60ad32728ca209d767f74196e2490	8	0	0	Proteobacteria	Alphaproteobacteria	Elsterales	Unassigned	Unassigned
36b6bd886ed570abbc35595e2d2d6231	0	0	41	Proteobacteria	Gammaproteobacteria	R7C24	Unassigned	Unassigned
36b9bff31587b1364022aeb707165c73	0	5	0	Proteobacteria	Alphaproteobacteria	Unassigned	Unassigned	Unassigned
36bcd389ec76ce4ea0dfcb53a4979956	0	28	0	Proteobacteria	Gammaproteobacteria	Burkholderiales	Nitrosomonadaceae	MND1
36d7e46eeaeb40a7ddeae64055c6f89c	23	0	0	Acidobacteriota	Subgroup_5	Unassigned	Unassigned	Unassigned
36db78dc1f8da1a7c77fbfbefa737ea9	5	0	0	Planctomycetota	Phycisphaerae	Phycisphaerales	Phycisphaeraceae	Unassigned
36e7437ffdfb2ddbc2d6e514c1d0d403	4	0	0	Planctomycetota	Planctomycetes	Pirellulales	Pirellulaceae	Unassigned
36f21d55dff41acad8d91091f3717b80	0	0	22	Myxococcota	Polyangia	Polyangiales	Polyangiaceae	Sorangium
36f6038feb7dc4f42f62d4f482aae8c2	10	0	0	Actinobacteriota	MB-A2-108	Unassigned	Unassigned	Unassigned
36f712e83b04aaa07fa5872a891de0c8	0	3	0	Chloroflexi	TK10	Unassigned	Unassigned	Unassigned
370295c983f1c440d896c7c117035fbe	64	0	0	Acidobacteriota	Thermoanaerobaculia	Thermoanaerobaculales	Thermoanaerobaculaceae	Subgroup_10
37035b5b3e8a18195780eba7fdeb968b	0	4	0	Dependentiae	Babeliae	Babeliales	Unassigned	Unassigned
3723292a8994f0142937d1fa0300b13e	16	0	0	Bacteroidota	SJA-28	Unassigned	Unassigned	Unassigned
3725e63715d30df08b67d09db5ca80c4	0	3	23	Bacteroidota	Bacteroidia	Cytophagales	Hymenobacteraceae	Adhaeribacter
3728b149c398d52ccc69204727a12f94	0	0	2	Patescibacteria	Parcubacteria	Candidatus_Azambacteria	Unassigned	Unassigned
3732741511cbf2db1fa1cf88795cdd54	0	0	14	Bacteroidota	Bacteroidia	Sphingobacteriales	Unassigned	Unassigned
375692dad90e50140edf6d6125bc1189	3	0	0	Proteobacteria	Alphaproteobacteria	Rickettsiales	Unassigned	Unassigned
376b629376d846463abc86c77920484f	0	0	4	Actinobacteriota	Actinobacteria	Propionibacteriales	Nocardioidaceae	Unassigned
376d6b271d1b5e253934d85cf4acb834	4	0	0	Verrucomicrobiota	Verrucomicrobiae	Chthoniobacterales	Chthoniobacteraceae	Chthoniobacter
376e721291b02ed866c48b7c10cdc165	0	0	6	Bacteroidota	Bacteroidia	Chitinophagales	Chitinophagaceae	Niveitalea
3771ee7330e322b0b4d3a0747db895f0	0	6	0	Gemmatimonadota	Gemmatimonadetes	Gemmatimonadales	Gemmatimonadaceae	Gemmatimonas
3777c1e75f49dddf9252d83fdcb01834	16	66	0	Actinobacteriota	Thermoleophilia	Gaiellales	Unassigned	Unassigned
377e922f85cb3d3a509de79c672d8518	0	0	9	Bacteroidota	Bacteroidia	Cytophagales	Spirosomaceae	Dyadobacter
378fa7605068b032dbb20b83bd0d3d64	0	5	0	Actinobacteriota	Actinobacteria	Corynebacteriales	Nocardiaceae	Rhodococcus
37a945b3e02827974199b8b0b9fadd65	0	6	0	Verrucomicrobiota	Verrucomicrobiae	Pedosphaerales	Pedosphaeraceae	Pedosphaeraceae
37ad794a04e38c4682333baf4e4455a5	1	0	0	Planctomycetota	Phycisphaerae	Tepidisphaerales	Unassigned	Unassigned
37cc6bac278fd35332e4c8fbfc2240c4	0	38	0	Proteobacteria	Gammaproteobacteria	Gammaproteobacteria_Incertae_Sedis	Unassigned	Unassigned
37cfebf2eb05ee1178f42281737ffc09	42	0	0	Bacteroidota	Bacteroidia	Chitinophagales	Chitinophagaceae	Unassigned
37db27274d1534b5ff701cfe737c1803	0	0	2	Planctomycetota	OM190	Unassigned	Unassigned	Unassigned
37dbeed3da693e00e35d313991aa5f46	0	9	0	Proteobacteria	Gammaproteobacteria	Pseudomonadales	Moraxellaceae	Acinetobacter
37dcc16afb74cca51c4c20956af62fb7	0	0	9	Proteobacteria	Gammaproteobacteria	Diplorickettsiales	Diplorickettsiaceae	Aquicella
37eb08ae8019618579cc9a00a839cddb	0	0	6	Proteobacteria	Gammaproteobacteria	Gammaproteobacteria_Incertae_Sedis	Unassigned	Unassigned
37f4faaa2b7a3744ea79ad112e392e4d	4	0	0	Chloroflexi	Ktedonobacteria	C0119	Unassigned	Unassigned
37f6f91575a16f65662985d88cf2a5cf	0	0	4	Bacteroidota	Bacteroidia	Chitinophagales	Chitinophagaceae	Unassigned
380389a71abd9f176e56ce6150a133ae	0	5	0	Proteobacteria	Alphaproteobacteria	Unassigned	Unassigned	Unassigned
380a7ce4c1c77236f3d7840ba2518fda	0	0	26	Acidobacteriota	Subgroup_25	Unassigned	Unassigned	Unassigned
380dbaf8a6ad7ebdb3773b4b1157e72e	0	0	30	Actinobacteriota	Rubrobacteria	Rubrobacterales	Rubrobacteriaceae	Rubrobacter
38184680123bb851b7ee54e7039a73b0	2	0	0	Planctomycetota	Planctomycetes	Gemmatales	Gemmataceae	Unassigned
381e043b7a863ca467e6b78f104d05ef	0	4	0	Acidobacteriota	Holophagae	Subgroup_7	Unassigned	Unassigned
38375cc447cc178f7266c5ec6685e3a3	0	0	2	Proteobacteria	Alphaproteobacteria	Rickettsiales	Unassigned	Unassigned
38379852d8bddfea871b9abcb9c10a88	7	0	0	Chloroflexi	Unassigned	Unassigned	Unassigned	Unassigned
383c2510dc1c9a53016d7306b9673153	0	0	260	Bacteroidota	Bacteroidia	Chitinophagales	Saprospiraceae	Unassigned
3843f5cdc3396e5e752e9ae2d8f5275f	0	4	0	Actinobacteriota	Thermoleophilia	uncultured	Unassigned	Unassigned
384cc1ed47f9717cbaf2e9985e2576dc	41	5	0	Acidobacteriota	Vicinamibacteria	Vicinamibacterales	Unassigned	Unassigned
384e25ad8b560244ed6913473f820444	0	0	2	Planctomycetota	vadinHA49	Unassigned	Unassigned	Unassigned
384f4073cb70d5031fa79c858e0e953b	14	0	0	Proteobacteria	Gammaproteobacteria	Gammaproteobacteria_Incertae_Sedis	Unassigned	Unassigned
385db777564138f4bb037fbca17d87a8	7	0	0	Verrucomicrobiota	Verrucomicrobiae	UA11	Unassigned	Unassigned
38673ed4d11a008f2d196cc692be2f3e	0	0	13	Proteobacteria	Alphaproteobacteria	Rhizobiales	Devosiaceae	Unassigned
38678db158f68387be7f9cfa2c0505d4	2	0	0	Chloroflexi	Ktedonobacteria	Ktedonobacterales	Ktedonobacteraceae	Unassigned
386db8ebad2f2cd39ee9eec529da3b62	0	22	0	Planctomycetota	Planctomycetes	Isosphaerales	Isosphaeraceae	Aquisphaera
38778672c9a040a92765825ee9a4c8e6	0	3	0	Cyanobacteria	Vampirivibrionia	Obscuribacterales	Obscuribacteraceae	Obscuribacteraceae
3890781d4669278a36e3b3bade519f83	0	0	74	Proteobacteria	Gammaproteobacteria	Burkholderiales	Unassigned	Unassigned
3892753637a6e588702aa1c41f806f1e	0	5	0	Proteobacteria	Alphaproteobacteria	Elsterales	Unassigned	Unassigned
38b25698c05de941f3716090d3001849	0	9	0	Patescibacteria	Parcubacteria	Candidatus_Giovannonibacteria	Unassigned	Unassigned
38b31c72d5558384313e740eb4f119c1	0	0	14	Planctomycetota	Planctomycetes	Planctomycetales	Unassigned	Unassigned
38c4d4d8a675313ae6639259f00ff97c	82	38	0	Bacteroidota	Bacteroidia	Cytophagales	Microscillaceae	Unassigned
38ce83ce2922ff43032f70fa5adad3a6	0	0	9	Planctomycetota	vadinHA49	Unassigned	Unassigned	Unassigned
38ed905ed1fcef4be75ec9bb54b7c512	9	0	0	Myxococcota	Myxococcia	Myxococcales	Anaeromyxobacteraceae	Anaeromyxobacter
38efc00a978b21284cd443f97fe96d29	0	0	1	Bacteroidota	Bacteroidia	Unassigned	Unassigned	Unassigned
390c9d740351110bec0f876831fb236d	6	0	0	Armatimonadota	Fimbriimonadia	Fimbriimonadales	Fimbriimonadaceae	Fimbriimonadaceae
39180859b88a5ad9b4dd3afc3aea5cf6	6	0	0	Dependentiae	Babeliae	Babeliales	Unassigned	Unassigned
391c94b85cd374ec9623a32e9f9b4a03	0	0	145	Proteobacteria	Alphaproteobacteria	Sphingomonadales	Sphingomonadaceae	Sphingomonas
391f57976d431734bf00ac860763a0dd	73	43	108	Acidobacteriota	Vicinamibacteria	Vicinamibacterales	Vicinamibacteraceae	Vicinamibacteraceae
39277856f18f889dce2a469fd8cb94d0	2	0	0	Firmicutes	Clostridia	Clostridiales	Clostridiaceae	Clostridium_sensu_stricto_1
392d131c9a387a3982f8fc355f954d2a	0	14	0	Acidobacteriota	Acidobacteriae	Bryobacterales	Bryobacteraceae	Bryobacter
392d199c17fd63f7a79eea2cdbfe87f0	0	10	0	Planctomycetota	Planctomycetes	Gemmatales	Gemmataceae	Unassigned
39307f74975b0ddb94a0c99271eec8e4	0	0	35	Bacteroidota	Bacteroidia	Cytophagales	Hymenobacteraceae	Adhaeribacter
394690cc5c2521886520011c45affc0d	0	0	13	Gemmatimonadota	Gemmatimonadetes	Gemmatimonadales	Gemmatimonadaceae	Unassigned
394962b765d3f25a4f20ed14bfa76817	0	137	0	Proteobacteria	Gammaproteobacteria	Xanthomonadales	Xanthomonadaceae	Unassigned
3950cdb8966a0d43d3584c3072841dd3	5	0	0	Bacteroidota	Bacteroidia	Chitinophagales	Chitinophagaceae	Segetibacter
3957ffc1ae1051830948a82176b73cf5	2	0	0	Actinobacteriota	Acidimicrobiia	IMCC26256	Unassigned	Unassigned
395c19924b06b959b79cd508f4728014	0	0	28	Chloroflexi	Gitt-GS-136	Gitt-GS-136	Unassigned	Unassigned
3971e1cf77a6e587385acb27e7cc40a8	0	0	10	Chloroflexi	JG30-KF-CM66	Unassigned	Unassigned	Unassigned
39770a78e78d1e1952e1018f05edf747	0	2	0	Patescibacteria	Parcubacteria	Unassigned	Unassigned	Unassigned
397a686cdd0da010193f669252f6998a	0	0	3	Proteobacteria	Alphaproteobacteria	Unassigned	Unassigned	Unassigned
39878f0179cf08966d7a79da09a8efdd	0	0	13	Acidobacteriota	Subgroup_18	Unassigned	Unassigned	Unassigned
398b683b106b191a01b80619fcae58ee	18	0	0	Proteobacteria	Alphaproteobacteria	Rhizobiales	Devosiaceae	Devosia
398edac9270bfd5c5a7ee2a48c61a64e	43	0	0	Acidobacteriota	Vicinamibacteria	Vicinamibacterales	Unassigned	Unassigned
399a49d9a43532233c277c13c462d20e	8	0	0	Planctomycetota	Phycisphaerae	Tepidisphaerales	Unassigned	Unassigned
399df45e5a5bab3bd68984bed60071bf	26	0	0	Bacteroidota	Bacteroidia	Chitinophagales	Chitinophagaceae	Ferruginibacter
39ad699282d51b96d4f507f7ff11d8c6	0	0	29	Proteobacteria	Alphaproteobacteria	Rhizobiales	Xanthobacteraceae	Unassigned
39bcfea369251ae744dfdc16b428d47f	0	0	18	Chloroflexi	Gitt-GS-136	Gitt-GS-136	Unassigned	Unassigned
39c46511eb7bbf057337f8e3a65079a0	0	0	2	Proteobacteria	Gammaproteobacteria	Legionellales	Legionellaceae	Legionella
39dbf2400e48c9657d08d4803d288e79	0	0	9	Bacteroidota	Bacteroidia	Chitinophagales	Chitinophagaceae	Niabella
39e1d0ee8bab1ce96e9c10d2ddfa5155	0	1	0	Patescibacteria	ABY1	Unassigned	Unassigned	Unassigned
39ed2825ad6a8f9c7547a2c995811709	0	0	126	Chloroflexi	KD4-96	Unassigned	Unassigned	Unassigned
3a02830ea1777dedc095c7600c6dea12	0	0	3	Proteobacteria	Gammaproteobacteria	Unassigned	Unassigned	Unassigned
3a02ce2212d53c2a37be6b3b9e7eee1a	2	0	0	Patescibacteria	Saccharimonadia	Saccharimonadales	Unassigned	Unassigned
3a0cc891ef1315bef5b3f0aa8a9c6fdf	0	0	21	Bacteroidota	Bacteroidia	Chitinophagales	Chitinophagaceae	Unassigned
3a1947ae0d5f9676bd9543493d80e5a7	19	0	0	Gemmatimonadota	Gemmatimonadetes	Gemmatimonadales	Gemmatimonadaceae	Unassigned
3a243c419f242f78d33de701e1c590d0	12	0	112	Bacteroidota	Bacteroidia	Chitinophagales	Chitinophagaceae	Unassigned
3a2d1021d7741283e013881fa1e286ee	0	0	142	Acidobacteriota	Vicinamibacteria	Vicinamibacterales	Unassigned	Unassigned
3a2e41089c7f7656a5bcec6c17d1ecee	0	0	28	Acidobacteriota	Blastocatellia	DS-100	Unassigned	Unassigned
3a39e21232b96641115a7d1ab9ab439c	0	1	0	Proteobacteria	Alphaproteobacteria	Paracaedibacterales	Paracaedibacteraceae	Unassigned
3a3db82ab302f5c94d30eea859efc7c5	0	9	0	Patescibacteria	Gracilibacteria	Gracilibacteria	Unassigned	Unassigned
3a4517e1c206178cddb6959bf9b8ed9b	0	17	0	Proteobacteria	Alphaproteobacteria	Reyranellales	Reyranellaceae	Reyranella
3a4abc821d34d05ff4707cc931104b29	0	4	0	Chloroflexi	TK10	Unassigned	Unassigned	Unassigned
3a4dad5a71938de34bd0eb809dd07ae4	0	18	0	Latescibacterota	Latescibacteria	Latescibacterales	Latescibacteraceae	Latescibacteraceae
3a526f9a5053a7b1fca6c11c43fb2635	0	0	8	Acidobacteriota	Acidobacteriae	Bryobacterales	Bryobacteraceae	Bryobacter
3a54d4e72af90b9c2fd50d7d1bb0336b	11	0	0	Actinobacteriota	Acidimicrobiia	Microtrichales	Ilumatobacteraceae	Ilumatobacter
3a57e78bc23a63f163961f75f4670ce0	3	0	0	Planctomycetota	Phycisphaerae	S-70	Unassigned	Unassigned
3a653d02bbb4eebe045a742bce547eb7	0	0	6	Acidobacteriota	Vicinamibacteria	Vicinamibacterales	Unassigned	Unassigned
3a66a38841ba6877568198b9dac3a1dc	137	26	200	Proteobacteria	Gammaproteobacteria	Xanthomonadales	Xanthomonadaceae	Lysobacter
3a6847655d280736599ed79e05b0918e	0	0	3	Proteobacteria	Alphaproteobacteria	Rhizobiales	Unassigned	Unassigned
3a72502b1bd13796dae57ff709b6ec4c	0	25	49	Acidobacteriota	Holophagae	Subgroup_7	Unassigned	Unassigned
3a7bcfd3dd1c23c2efae4b6b3fcd36a3	207	177	13	Proteobacteria	Alphaproteobacteria	Rhizobiales	Xanthobacteraceae	Bradyrhizobium
3a96118ef0bc8cc56012463071a1f8f6	0	0	5	Planctomycetota	Planctomycetes	Planctomycetales	Unassigned	Unassigned
3a9b31b431683974b3cab4696076754c	0	0	6	Acidobacteriota	Vicinamibacteria	Vicinamibacterales	Vicinamibacteraceae	Vicinamibacteraceae
3a9c72786edee9c9f7ea2a96ce9ecb08	0	7	0	Patescibacteria	Saccharimonadia	Saccharimonadales	Unassigned	Unassigned
3ab39b191c2888e1cda130bc2614dfc6	0	2	0	Proteobacteria	Gammaproteobacteria	Unassigned	Unassigned	Unassigned
3ac4e6d2bf411194b3df70b4cf78e1bc	0	385	20	Bacteroidota	Bacteroidia	Cytophagales	Hymenobacteraceae	Adhaeribacter
3ad388f357b549bfad0ab81e7f9b4b2b	28	0	0	Verrucomicrobiota	Verrucomicrobiae	Chthoniobacterales	Chthoniobacteraceae	Chthoniobacter
3ae2c38c28893fd141323a9db71c1c0c	0	0	9	Planctomycetota	Planctomycetes	Pirellulales	Pirellulaceae	Pirellula
3ae43e5eb3fc6c9395184064c9c95eeb	0	7	0	Verrucomicrobiota	Omnitrophia	Omnitrophales	Unassigned	Unassigned
3aec251b036992282d1d4ed123c01e6e	15	27	0	Acidobacteriota	Acidobacteriae	Acidobacteriales	Koribacteraceae	Candidatus_Koribacter
3af20cad7d4078bad2470369d9f72f14	0	0	10	Bacteroidota	SJA-28	Unassigned	Unassigned	Unassigned
3af4c10cb977ea47fefc921f2906fe2f	0	0	1	Chloroflexi	TK10	Unassigned	Unassigned	Unassigned
3af68291790763bc815ec2a15dbfdc67	4	0	0	Verrucomicrobiota	Omnitrophia	Omnitrophales	Unassigned	Unassigned
3b01cc13f3cdcdaa4d3063c41c681848	0	12	0	Proteobacteria	Alphaproteobacteria	Caulobacterales	Hyphomonadaceae	SWB02
3b02b5c9d450132f0de39545e6468157	0	0	4	Planctomycetota	Planctomycetes	Gemmatales	Gemmataceae	Unassigned
3b1a61896b5216460631b9bd199bdba4	0	0	5	Bacteroidota	Bacteroidia	Sphingobacteriales	Unassigned	Unassigned
3b374f726fd90f788cbd40012957c3bb	15	0	0	Bacteroidota	Bacteroidia	Sphingobacteriales	Unassigned	Unassigned
3b380172b2b9a7af73dcd749b6a0c33c	0	0	27	Actinobacteriota	Acidimicrobiia	Unassigned	Unassigned	Unassigned
3b38999bdbf762d48005d1e4f7a5de40	0	10	0	Actinobacteriota	Actinobacteria	Corynebacteriales	Mycobacteriaceae	Mycobacterium
3b3a54916e4fad4af17bd5042f73c52e	0	0	122	Acidobacteriota	Vicinamibacteria	Vicinamibacterales	Vicinamibacteraceae	Vicinamibacteraceae
3b4231ca70bc5a80b44fdd6a535573c5	0	4	0	Planctomycetota	Phycisphaerae	Tepidisphaerales	Unassigned	Unassigned
3b438314b179a347f43880cc2ab3d99a	7	0	0	Planctomycetota	Phycisphaerae	S-70	Unassigned	Unassigned
3b49b73be026690e3a79ed6eed963caf	4	0	0	WS2	Unassigned	Unassigned	Unassigned	Unassigned
3b4ba1247d2a5b0e209666be96f7deb8	8	0	0	Bacteroidota	Bacteroidia	Chitinophagales	Unassigned	Unassigned
3b4d941fab722753d7bd67c295dc5fc0	12	0	0	Acidobacteriota	Acidobacteriae	Subgroup_2	Unassigned	Unassigned
3b660e6b6c7fa44a5cfcd2062826c396	0	3	0	Patescibacteria	Gracilibacteria	Candidatus_Peribacteria	Unassigned	Unassigned
3b70167bdb3686005c8e84393b75cbab	9	0	0	Chloroflexi	Ktedonobacteria	Ktedonobacterales	Ktedonobacteraceae	JG30a-KF-32
3b786e45f950aadca232acf2af5e1e4b	10	0	0	Proteobacteria	Alphaproteobacteria	Sphingomonadales	Sphingomonadaceae	Unassigned
3b85b99efc4a675543f3aa2b73cfc2f2	0	0	11	Proteobacteria	Gammaproteobacteria	Burkholderiales	Comamonadaceae	Unassigned
3b85dc79386362e93f5385a08f99dbb2	54	0	0	Planctomycetota	Pla4_lineage	Unassigned	Unassigned	Unassigned
3b8bc80cbe00ba9f7d90368065880279	0	0	17	Actinobacteriota	Actinobacteria	Propionibacteriales	Nocardioidaceae	Nocardioides
3b8ccbdaf07b2bd2c7db0567ef58ad96	3	0	0	Chloroflexi	Ktedonobacteria	Ktedonobacterales	Ktedonobacteraceae	Unassigned
3b911b3b23f4d1798543f74c07ad3208	0	0	10	Verrucomicrobiota	Verrucomicrobiae	Verrucomicrobiales	Rubritaleaceae	Luteolibacter
3b970aebdb8c2f8f2179e248ac4dec1e	0	3	0	Verrucomicrobiota	Omnitrophia	Omnitrophales	Unassigned	Unassigned
3b9a45b56aea356c59b5ba760ba63eed	0	0	1	Proteobacteria	Gammaproteobacteria	Burkholderiales	Nitrosomonadaceae	Ellin6067
3b9a640a2fb04ef04b82b218fc1fb455	0	0	27	Planctomycetota	Planctomycetes	Gemmatales	Gemmataceae	Fimbriiglobus
3bc1880661ff0af52d62776bfa163343	0	0	7	Acidobacteriota	Acidobacteriae	Unassigned	Unassigned	Unassigned
3bd915847ab555eeb0973bf9366580ee	9	0	0	Planctomycetota	BD7-11	Unassigned	Unassigned	Unassigned
3bf57ddead38f3a1ab62831e44bcf5d8	0	0	215	Bacteroidota	Bacteroidia	Chitinophagales	Chitinophagaceae	Terrimonas
3bf93af41961f14d65e14110faf72e78	0	0	1	Verrucomicrobiota	Verrucomicrobiae	Chthoniobacterales	Chthoniobacteraceae	Chthoniobacteraceae
3c008d3fda79db47dd7167837a297c48	0	105	117	Acidobacteriota	Vicinamibacteria	Vicinamibacterales	Vicinamibacteraceae	Vicinamibacteraceae
3c0cb1ae26144f9085643f4777ec8574	12	0	0	Myxococcota	Polyangia	Polyangiales	Polyangiaceae	Unassigned
3c22823c9b8efe69aa80a2acdd44fb71	0	0	3	Verrucomicrobiota	Verrucomicrobiae	Chthoniobacterales	Terrimicrobiaceae	Terrimicrobium
3c267780d8c824dcf1ef92671b6eed21	0	0	6	Acidobacteriota	Vicinamibacteria	Vicinamibacterales	Unassigned	Unassigned
3c28b81a6d58ad9f994180f635c24783	13	0	0	Proteobacteria	Alphaproteobacteria	Rhizobiales	Unassigned	Unassigned
3c34a7f401ba7f67a243aa4fada268a4	0	0	8	Bacteroidota	SJA-28	Unassigned	Unassigned	Unassigned
3c3861c581adf9b8a8cf01f20fdbaf2c	8	0	35	Planctomycetota	Planctomycetes	Pirellulales	Pirellulaceae	Pir4_lineage
3c3af89b168f67fe3381dedd7985c6d0	8	0	0	Planctomycetota	Pla3_lineage	Unassigned	Unassigned	Unassigned
3c3b6e8d3b55f726c10ec1946d5d5b6e	0	14	0	Armatimonadota	Fimbriimonadia	Fimbriimonadales	Fimbriimonadaceae	Fimbriimonadaceae
3c45cf8cf37c5d1ca5732840215662dc	0	0	3	Proteobacteria	Gammaproteobacteria	Steroidobacterales	Steroidobacteraceae	Unassigned
3c64c087b7bb26ac19438bde69cf7860	10	0	0	Verrucomicrobiota	Verrucomicrobiae	Chthoniobacterales	Chthoniobacteraceae	Chthoniobacter
3c70a6836188aa560a2d934414dbde9c	12	0	0	Actinobacteriota	Thermoleophilia	Gaiellales	Unassigned	Unassigned
3c7ec7147f0c68673e32de824cd1ac1e	0	0	2	Chloroflexi	TK10	Unassigned	Unassigned	Unassigned
3c8302b6c998229d5d54305643d6fa04	0	0	11	Proteobacteria	Gammaproteobacteria	Steroidobacterales	Woeseiaceae	Woeseia
3c9135fd1b916e29e7f0ea3d183a553c	0	0	10	Myxococcota	Polyangia	Haliangiales	Haliangiaceae	Haliangium
3ca4a9de12e6bb84653011e6ee509a7f	0	18	0	Proteobacteria	Alphaproteobacteria	uncultured	Unassigned	Unassigned
3ca503f448d8f6bfbb962a16e8741901	0	0	3	Bacteroidota	SJA-28	Unassigned	Unassigned	Unassigned
3cb22108297bb51db7ff092d2416c6fc	0	10	0	Actinobacteriota	Actinobacteria	Frankiales	Frankiaceae	Jatrophihabitans
3cd2605d16ea6681814382cfa5b8f3b5	0	0	96	Proteobacteria	Alphaproteobacteria	Sphingomonadales	Sphingomonadaceae	Sphingomonas
3cf21027a1a5147ee873ab081d8a7d2e	0	0	19	Proteobacteria	Alphaproteobacteria	Rhizobiales	Rhizobiaceae	Allorhizobium-Neorhizobium-Pararhizobium-Rhizobium
3cf97afb980e5e8ffce6fb3078653b89	0	5	0	Proteobacteria	Alphaproteobacteria	Sphingomonadales	Sphingomonadaceae	Sphingomonas
3d020aa3a3ecf471df5c6dc8728d5ed3	0	0	14	Desulfobacterota	Unassigned	Unassigned	Unassigned	Unassigned
3d254eae6330c3af118ad55d15587525	0	0	11	Planctomycetota	Planctomycetes	Planctomycetales	Rubinisphaeraceae	SH-PL14
3d28c6d5043bb0e3523fcff093852c0e	0	8	0	Proteobacteria	Gammaproteobacteria	Xanthomonadales	Xanthomonadaceae	Lysobacter
3d3095f3d6c5b654a2fcee97a32524d1	7	0	0	Proteobacteria	Alphaproteobacteria	Micropepsales	Micropepsaceae	Unassigned
3d50c57d4d2769158650419426046427	0	7	0	Bdellovibrionota	Bdellovibrionia	Bacteriovoracales	Bacteriovoracaceae	Peredibacter
3d56d02ea4f79ad99ceac989bcd2e339	0	0	3	Firmicutes	Bacilli	Alicyclobacillales	Alicyclobacillaceae	Tumebacillus
3d5baff45729bf2214074c2e9f77ad10	0	6640	4	Proteobacteria	Gammaproteobacteria	Pseudomonadales	Moraxellaceae	Acinetobacter
3d7ea4dffab1130cdc0e3659dae0c1ef	183	27	0	Methylomirabilota	Methylomirabilia	Rokubacteriales	Unassigned	Unassigned
3d84510d8146ff7d7b3659a3c5b78704	0	8	0	Acidobacteriota	Blastocatellia	DS-100	Unassigned	Unassigned
3d853e27aff90c53573fec013b2ed85f	0	0	6	Proteobacteria	Alphaproteobacteria	uncultured	Unassigned	Unassigned
3d8884f3e0e3b6decd0db35b6c77ca5d	136	24	50	Myxococcota	Polyangia	Haliangiales	Haliangiaceae	Haliangium
3d915b648c1d47d0d80cbb7f6ae059cf	0	5	0	Bacteroidota	Kryptonia	Kryptoniales	Unassigned	Unassigned
3d9b42cb81c8f95074ccef61d21486dc	0	4	0	Proteobacteria	Gammaproteobacteria	Burkholderiales	Unassigned	Unassigned
3dbff4c2cc4febc2e10a195a76006100	0	0	4	Myxococcota	Polyangia	Polyangiales	Sandaracinaceae	Sandaracinus
3dcca66d14dce96a681e1dbd4d0a13df	5	0	0	Proteobacteria	Gammaproteobacteria	Unassigned	Unassigned	Unassigned
3dcf6d21e317d455a95c6f411d850799	6	0	0	Actinobacteriota	Actinobacteria	Micrococcales	Microbacteriaceae	Unassigned
3df4534cc366825dd3b1ff10bc7fc827	135	0	0	Proteobacteria	Alphaproteobacteria	Rhizobiales	Unassigned	Unassigned
3dfebc30713af58bc9a07fa31c1b1a86	8	0	0	Actinobacteriota	Acidimicrobiia	IMCC26256	Unassigned	Unassigned
3e122aba882229d20b5f2d8d4786f03a	2	0	0	Chloroflexi	JG30-KF-CM66	Unassigned	Unassigned	Unassigned
3e12ad4e6c7b9b40a13a170adeca06e0	0	3	0	Armatimonadota	Fimbriimonadia	Fimbriimonadales	Fimbriimonadaceae	Fimbriimonadaceae
3e1a11ca510df1e40cad5f3f67b14a57	2	0	0	Dependentiae	Babeliae	Babeliales	Unassigned	Unassigned
3e1a26e59596ea4b27910d21a7f2685f	0	4	28	Verrucomicrobiota	Verrucomicrobiae	Verrucomicrobiales	Rubritaleaceae	Luteolibacter
3e1dca905af6077c07ab3cf7202791a8	0	12	0	Actinobacteriota	Acidimicrobiia	Microtrichales	Iamiaceae	Iamia
3e2ce92c4fcb88a0f6541d8b4f0a936a	0	9	0	Planctomycetota	Phycisphaerae	Tepidisphaerales	Unassigned	Unassigned
3e2ed91f39e9ab28045df2d451c60f0b	19	0	0	Bacteroidota	Bacteroidia	Chitinophagales	Chitinophagaceae	Ferruginibacter
3e4e46e6c59c3c87ff9a2d2c93a15bb6	0	5	0	Patescibacteria	Saccharimonadia	Saccharimonadales	Unassigned	Unassigned
3e5c3906fb469e65aa16fa702e0e01a4	4	0	0	Acidobacteriota	Acidobacteriae	Acidobacteriales	Acidobacteriaceae_(Subgroup_1)	Unassigned
3e68f60aacf7557e12f23d563bec5d19	5	0	0	Proteobacteria	Gammaproteobacteria	Diplorickettsiales	Diplorickettsiaceae	Rickettsiella
3e8254cccc5796b6eb7b6e79948bcc9c	0	0	15	Chloroflexi	Unassigned	Unassigned	Unassigned	Unassigned
3e94d6b28348f0620091c57d8a810272	5	0	0	Abditibacteriota	Abditibacteria	Abditibacteriales	Abditibacteriaceae	Abditibacterium
3ea14e9b780094803e54bb0eac070e09	0	4	0	Acidobacteriota	Blastocatellia	Unassigned	Unassigned	Unassigned
3eb1a906b283a8a0cd0e42953969cde4	0	0	4	Planctomycetota	Planctomycetes	Pirellulales	Pirellulaceae	Unassigned
3eb76eecd475b349d169bed5daf42889	18	0	0	Proteobacteria	Gammaproteobacteria	Xanthomonadales	Xanthomonadaceae	Lysobacter
3ebd54a19436cc0e64d5c145a724b854	0	0	10	Acidobacteriota	Vicinamibacteria	Vicinamibacterales	Unassigned	Unassigned
3ec1bfa57d6677b243f903bbd3a9e13d	0	0	10	Myxococcota	Myxococcia	Myxococcales	Myxococcaceae	Myxococcus
3ec5d3479e5536de2f5b51f1db7099c4	0	7	0	Planctomycetota	vadinHA49	Unassigned	Unassigned	Unassigned
3ecc8e893ecc89c2ea973a1e3653e361	0	2	0	Dependentiae	Babeliae	Babeliales	Vermiphilaceae	Vermiphilaceae
3eec0ce64b656f27306dc84b37f150bb	0	0	15	Actinobacteriota	Actinobacteria	Micromonosporales	Micromonosporaceae	Virgisporangium
3f0d4a6a2adaca8661b31f73119442b7	24	0	17	Proteobacteria	Alphaproteobacteria	Sphingomonadales	Sphingomonadaceae	Altererythrobacter
3f10e89304fa5f3978d2fee4b1c114d3	0	0	23	Planctomycetota	Planctomycetes	Gemmatales	Gemmataceae	Unassigned
3f1d14c52ecac3cac4159e0692ad2728	0	0	8	Planctomycetota	Planctomycetes	Pirellulales	Pirellulaceae	Unassigned
3f23dc72ffa10c19d518dee4239f1027	0	0	14	Proteobacteria	Alphaproteobacteria	Sphingomonadales	Sphingomonadaceae	Sphingomonas
3f39b6d655a1ee8b59faff34e628f26e	6	0	0	Planctomycetota	Phycisphaerae	Tepidisphaerales	Unassigned	Unassigned
3f3db1d707149af0070a5ffbaf136185	0	21	0	Proteobacteria	Alphaproteobacteria	Tistrellales	Geminicoccaceae	Candidatus_Alysiosphaera
3f44e21e46fee892203c778c530b6c58	0	0	24	Bacteroidota	Bacteroidia	Sphingobacteriales	Sphingobacteriaceae	Solitalea
3f48c674bfb96d735ee09bd32ac101da	73	0	0	Acidobacteriota	Vicinamibacteria	Vicinamibacterales	Unassigned	Unassigned
3f501f5a1876328f7d2aadaa692f72aa	0	0	12	Proteobacteria	Gammaproteobacteria	Gammaproteobacteria	Unassigned	Unassigned
3f6dcdf243b92b93480268bd0463c10d	2	0	0	Chloroflexi	Anaerolineae	RBG-13-54-9	Unassigned	Unassigned
3f74b385f55c79a968ae22bd0aff6324	0	0	3	Planctomycetota	OM190	Unassigned	Unassigned	Unassigned
3f7509ccc77d2ee249d8b1d187c62f8e	0	2	0	Chloroflexi	Anaerolineae	SBR1031	Unassigned	Unassigned
3f7594d1fdd6df7f2e2ec249e0a0f8f5	0	0	7	Bacteroidota	Bacteroidia	Chitinophagales	Chitinophagaceae	Chitinophaga
3f80ee5f4c869fa806ed8b0259e3fb29	0	0	8	Chloroflexi	Gitt-GS-136	Gitt-GS-136	Unassigned	Unassigned
3f884ae614cbba9f8c6cce9a095a0d59	2	0	0	Planctomycetota	vadinHA49	Unassigned	Unassigned	Unassigned
3f95aa1b372a657401dcde0038bfb884	0	13	0	Proteobacteria	Alphaproteobacteria	Rhizobiales	Hyphomicrobiaceae	Hyphomicrobium
3fa1194c4a3b55156bccca413c5929b1	2	0	0	Acidobacteriota	Vicinamibacteria	Subgroup_17	Unassigned	Unassigned
3fa44816264eafd1be5aa3fd55ffc8a3	4	0	0	Planctomycetota	Planctomycetes	Gemmatales	Gemmataceae	Unassigned
3faff3c0267c9e284e91adccba54f4c5	0	0	10	Proteobacteria	Alphaproteobacteria	Unassigned	Unassigned	Unassigned
3fb3e82bc468c3b67b04bf0ac0218b2a	0	0	2	Planctomycetota	Planctomycetes	Gemmatales	Gemmataceae	Unassigned
3fc6618afa114a220fcc7fbd917df09c	0	0	14	Acidobacteriota	Acidobacteriae	Solibacterales	Solibacteraceae	Candidatus_Solibacter
3fc8691cf2ad3fa69be4c558d829995e	7	0	0	Bacteroidota	Bacteroidia	Cytophagales	Microscillaceae	Unassigned
3fd5c31baa547ac231afc019cf0a169c	0	3	0	Proteobacteria	Gammaproteobacteria	Unassigned	Unassigned	Unassigned
3fde942d8ebc2f8bb3d6894e6cfd386a	0	2	0	Abditibacteriota	Abditibacteria	Abditibacteriales	Abditibacteriaceae	Abditibacterium
3fe83af54ac5937eb3f7cbaaa6f918bd	0	0	13	Acidobacteriota	Vicinamibacteria	Vicinamibacterales	Vicinamibacteraceae	Vicinamibacteraceae
3ff40429f2725923b9b9415941f696ef	0	0	5	Proteobacteria	Gammaproteobacteria	Xanthomonadales	Xanthomonadaceae	Lysobacter
3ffa6529af26b43f6f43ce728fb1107c	0	3	0	Verrucomicrobiota	Omnitrophia	Omnitrophales	Unassigned	Unassigned
3fffd0d71564d81a9461cc44812fc353	0	3	0	Planctomycetota	BD7-11	Unassigned	Unassigned	Unassigned
4006081a5b61e97224087775bab2fa44	0	0	10	Planctomycetota	Planctomycetes	Pirellulales	Pirellulaceae	Pirellula
400a0f81a546d461deedbfa0400dd90a	0	0	12	Verrucomicrobiota	Verrucomicrobiae	Pedosphaerales	Pedosphaeraceae	Pedosphaeraceae
40121c8d1875f51a2f21ba241eefd88f	4	0	0	Proteobacteria	Alphaproteobacteria	Rickettsiales	Unassigned	Unassigned
401d0a9eac53482c9c7dc14543dfb63a	3	0	0	Verrucomicrobiota	Chlamydiae	Chlamydiales	Simkaniaceae	Unassigned
401f0696facf5e38b895e8a02c26712f	0	0	3	Elusimicrobiota	Lineage_IIc	Unassigned	Unassigned	Unassigned
4025fc65fdaac46c702043725faead22	0	1	0	Verrucomicrobiota	Chlamydiae	Chlamydiales	Parachlamydiaceae	Neochlamydia
403aa856cd248423fcd9f7242ef77099	0	0	69	Acidobacteriota	Vicinamibacteria	Vicinamibacterales	Vicinamibacteraceae	Vicinamibacteraceae
40466c6aea379db7ec9b6591e1a3c8c8	0	91	0	Actinobacteriota	Actinobacteria	Propionibacteriales	Nocardioidaceae	Nocardioides
4066622cedd63318b8a89acde8a269f5	7	0	0	Planctomycetota	Phycisphaerae	Tepidisphaerales	Unassigned	Unassigned
4082e349ed02ae6378ef05b214e3e275	0	0	8	Planctomycetota	Planctomycetes	Pirellulales	Pirellulaceae	Unassigned
40919b986098df1a39f7b01062f47ae3	0	0	4	Proteobacteria	Alphaproteobacteria	Reyranellales	Reyranellaceae	Reyranella
40b269d80a474505feb383a0949d472d	0	0	16	Proteobacteria	Gammaproteobacteria	Gammaproteobacteria	Unassigned	Unassigned
40b528df1858b9f6d1271c74679a2aa3	7	0	0	Proteobacteria	Gammaproteobacteria	Burkholderiales	Unassigned	Unassigned
40b95fad3c7efa7b7995c3181c68f83d	7	0	0	Actinobacteriota	Actinobacteria	Micromonosporales	Micromonosporaceae	Unassigned
40dd099965dd6aac529caad03963a16a	0	13	0	Gemmatimonadota	Gemmatimonadetes	Gemmatimonadales	Gemmatimonadaceae	Unassigned
40ddfb6715ec870623fb02f6a7b336d2	10	0	0	Proteobacteria	Alphaproteobacteria	Caulobacterales	Caulobacteraceae	Unassigned
40e60c6038c124614fca6954c010edad	2	0	0	Armatimonadota	Chthonomonadetes	Chthonomonadales	Chthonomonadaceae	Chthonomonas
40fa96a2f7fc7b939f5eb0d52d7e5b3c	217	76	0	Proteobacteria	Gammaproteobacteria	Burkholderiales	Nitrosomonadaceae	IS-44
41025cd2c4dd1567cd37de2560f63cb9	0	0	14	Proteobacteria	Alphaproteobacteria	Caulobacterales	Caulobacteraceae	Phenylobacterium
41043152a5322d7c7213b002ea900197	0	4	0	Patescibacteria	Saccharimonadia	Saccharimonadales	Unassigned	Unassigned
4106600185006ffd63aed339098a6887	0	0	32	Myxococcota	Polyangia	Polyangiales	Sandaracinaceae	Unassigned
4109c42a2e9f1c2b2f539c2ff893f54d	0	0	154	Proteobacteria	Gammaproteobacteria	Burkholderiales	Comamonadaceae	Unassigned
410f2b11fbf102e409178114af1bb4d6	29	0	0	Actinobacteriota	MB-A2-108	Unassigned	Unassigned	Unassigned
41235f78280d0304e45c61651f6237db	0	28	50	Verrucomicrobiota	Verrucomicrobiae	Opitutales	Opitutaceae	Opitutus
412d112d1868b72d60195789010065bf	0	1	0	Patescibacteria	Microgenomatia	Candidatus_Woesebacteria	Unassigned	Unassigned
41300091835845bd9f0d2c9d5efa62e5	0	9	16	Actinobacteriota	Actinobacteria	Propionibacteriales	Nocardioidaceae	Nocardioides
414251b0f4cab8acd28a0572339ef5aa	0	0	3	Proteobacteria	Gammaproteobacteria	Burkholderiales	Unassigned	Unassigned
4145e86a5d5f0078489f4124224107c9	0	0	2	Actinobacteriota	Acidimicrobiia	Actinomarinales	Unassigned	Unassigned
415e4b5a87894a41db44c5b56fe62de9	0	0	32	Acidobacteriota	Blastocatellia	Blastocatellales	Blastocatellaceae	Unassigned
41772f5cba416fa7a1936368b92803fb	13	0	0	Verrucomicrobiota	Verrucomicrobiae	Pedosphaerales	Pedosphaeraceae	Pedosphaeraceae
417c1bb0561da82751a2251f434661d8	0	0	20	Acidobacteriota	Acidobacteriae	Unassigned	Unassigned	Unassigned
418504e900912907fe46233ad024408d	0	0	5	Acidobacteriota	Vicinamibacteria	Vicinamibacterales	Vicinamibacteraceae	Vicinamibacteraceae
419696d19dc6f0c33f5a63962122b46c	4	0	0	Firmicutes	Bacilli	Entomoplasmatales	Unassigned	Unassigned
4199959197e19dee64233e2f3d3dac7e	0	0	19	Actinobacteriota	Actinobacteria	Pseudonocardiales	Pseudonocardiaceae	Unassigned
419cfb2ce3b9be420481f5502f4d15b6	0	2	0	Chloroflexi	Anaerolineae	SBR1031	Unassigned	Unassigned
41b946e5cdfe90e09617d3f8179ddafd	0	7	0	Verrucomicrobiota	Verrucomicrobiae	Chthoniobacterales	Chthoniobacteraceae	Chthoniobacter
41da1f67db882e54aa2020701805031e	21	0	0	Proteobacteria	Alphaproteobacteria	Rhizobiales	Xanthobacteraceae	Rhodopseudomonas
41eb04ff6acfb95ee1132ee2dff350ab	16	0	0	Verrucomicrobiota	Verrucomicrobiae	Pedosphaerales	Pedosphaeraceae	Unassigned
41fc6a23fcd3e126ec7c0e4aacc41f80	0	0	10	Armatimonadota	Fimbriimonadia	Fimbriimonadales	Fimbriimonadaceae	Fimbriimonadaceae
421193915dd20e42aeebe81a82549db7	0	50	0	Acidobacteriota	Vicinamibacteria	Vicinamibacterales	Vicinamibacteraceae	Vicinamibacteraceae
42194823c5837ac72459de3366bc930d	2	0	0	Methylomirabilota	Methylomirabilia	Rokubacteriales	Unassigned	Unassigned
421b030f382f30f8a6b991bf8025f69f	0	5	0	Proteobacteria	Alphaproteobacteria	Rickettsiales	Unassigned	Unassigned
421e0516d12662e702a080c85e1fceb7	0	0	11	Chloroflexi	Anaerolineae	Anaerolineales	Anaerolineaceae	Unassigned
42363ca2dcd263cdcf0badddc2676504	9	0	0	Acidobacteriota	Vicinamibacteria	Vicinamibacterales	Vicinamibacteraceae	Vicinamibacteraceae
4239d1c51b3ff0199a07ca2cbbc89b52	0	0	10	Planctomycetota	Phycisphaerae	Tepidisphaerales	Unassigned	Unassigned
4239f3969854c353217aa4310727439e	0	0	39	Actinobacteriota	Actinobacteria	Propionibacteriales	Nocardioidaceae	Nocardioides
4244b094edfcd4394f1206e06e834d5f	0	27	0	Planctomycetota	Phycisphaerae	Tepidisphaerales	Unassigned	Unassigned
4258f737dc7eddabe5676f2de2276614	42	0	20	Armatimonadota	Fimbriimonadia	Fimbriimonadales	Fimbriimonadaceae	Fimbriimonadaceae
42788490fc126197e5c17d9e1c32f161	0	3	0	Patescibacteria	Gracilibacteria	Absconditabacteriales_(SR1)	Unassigned	Unassigned
428ce1ac082e6e118b254551ff98e27f	0	0	4	Planctomycetota	Phycisphaerae	Phycisphaerales	Phycisphaeraceae	Unassigned
428e4a80a1e14a59d72810a32f62f434	0	17	0	Proteobacteria	Gammaproteobacteria	Pseudomonadales	Pseudomonadaceae	Pseudomonas
429b380fe12ff0688a98725ddb73161b	0	0	58	Actinobacteriota	Actinobacteria	Propionibacteriales	Nocardioidaceae	Nocardioides
42a02ec1d6d282ee383172c7dde1d178	1	0	0	Acidobacteriota	Vicinamibacteria	Subgroup_17	Unassigned	Unassigned
42a76a7038806b25cfe6a4c0f9952b39	0	12	0	Acidobacteriota	Vicinamibacteria	Vicinamibacterales	Vicinamibacteraceae	Vicinamibacteraceae
42a8abc499dd154fe09792f022e345b9	0	0	43	Actinobacteriota	Actinobacteria	Glycomycetales	Glycomycetaceae	Glycomyces
42ae4a1366b7f68d85b665bb9eb0e2c8	0	19	0	Bacteroidota	Bacteroidia	Sphingobacteriales	Sphingobacteriaceae	Mucilaginibacter
42c0d5d2a00688ac4b491dcfed564d0f	3	0	0	Chloroflexi	TK10	Unassigned	Unassigned	Unassigned
42c609a52c96b8692b4f162f0f2a5fe0	2	3	0	Planctomycetota	Unassigned	Unassigned	Unassigned	Unassigned
42cc55137a78345b5fe309512bf349ca	2	0	0	Proteobacteria	Gammaproteobacteria	Burkholderiales	Oxalobacteraceae	Duganella
42fdd639bc6c6475aa4b50f37d8b40ac	0	3	0	Acidobacteriota	Subgroup_22	Unassigned	Unassigned	Unassigned
430c4fc768321683aa3a27219d95a88d	35	0	0	Proteobacteria	Gammaproteobacteria	Xanthomonadales	Xanthomonadaceae	Unassigned
4316ac002b480d8a390907120fb82c5f	28	0	0	Proteobacteria	Alphaproteobacteria	Elsterales	Unassigned	Unassigned
4318ca719d4ad8b8f41d680bfc9183f4	0	0	7	Planctomycetota	Planctomycetes	Planctomycetales	Unassigned	Unassigned
431bb0de719ff06c050a669eb3c011c4	0	29	0	Latescibacterota	Latescibacterota	Latescibacterota	Unassigned	Unassigned
43360b3fcb218c75808f57f8a0ae1d36	5	0	0	Actinobacteriota	Acidimicrobiia	Microtrichales	Unassigned	Unassigned
4346a0a18944e57c8bf70c0539c5fcbd	4	0	0	Gemmatimonadota	Gemmatimonadetes	Gemmatimonadales	Gemmatimonadaceae	Gemmatimonas
4397381d108710588c35c443cfe47d3c	0	0	3	Armatimonadota	Unassigned	Unassigned	Unassigned	Unassigned
439b73a1467cee56d8db30299eb3ff10	0	0	5	Planctomycetota	Phycisphaerae	Pla1_lineage	Unassigned	Unassigned
43a36e181de863406844cd829f0f6dd2	0	19	0	Acidobacteriota	Acidobacteriae	Bryobacterales	Bryobacteraceae	Bryobacter
43a922da6dc12b0a1e8cec8341bd9e57	0	43	0	Proteobacteria	Gammaproteobacteria	Burkholderiales	Unassigned	Unassigned
43b459ff828f77972b2f5608dcb4b335	0	1	0	Proteobacteria	Gammaproteobacteria	Diplorickettsiales	Diplorickettsiaceae	Aquicella
43c60d92aa95a2bf7098dcc64a85ed0a	4	0	0	Myxococcota	Polyangia	Unassigned	Unassigned	Unassigned
43e7568ca9f141c79b1104cc520c679f	40	0	0	Planctomycetota	Planctomycetes	Pirellulales	Pirellulaceae	Pirellula
43edc72eab30473b6d77ae8f89b43379	92	0	0	Proteobacteria	Alphaproteobacteria	Caulobacterales	Hyphomonadaceae	SWB02
43f6939af3c5a57bb01976f5fcf1a010	0	9	0	Proteobacteria	Alphaproteobacteria	Rhizobiales	Xanthobacteraceae	Xanthobacteraceae
43fb047c2a8d49e053b6bb4ea53c142a	0	0	9	Myxococcota	Myxococcia	Myxococcales	Vulgatibacteraceae	Vulgatibacter
43ffdfb00e4b56555d8636ea239b4a23	0	0	8	Bacteroidota	Bacteroidia	Cytophagales	Spirosomaceae	Spirosoma
4402279de35d8eecdbcdf82acd896c43	0	0	10	Acidobacteriota	Vicinamibacteria	Vicinamibacterales	Vicinamibacteraceae	Vicinamibacteraceae
440306a8d90287883e087eca3598f47e	0	1	0	Proteobacteria	Alphaproteobacteria	Rickettsiales	Rickettsiaceae	Unassigned
440dab2933b3b75188e24eabe34671a1	0	6	0	Desulfobacterota	Unassigned	Unassigned	Unassigned	Unassigned
44120e77e99d392767a46776cae4d322	0	0	21	Proteobacteria	Gammaproteobacteria	Xanthomonadales	Rhodanobacteraceae	Ahniella
442f1ad16fe1f0e13c83733d716b3a59	3	0	0	Proteobacteria	Alphaproteobacteria	Rhizobiales	Unassigned	Unassigned
44327521ff32434fdf7f9c6112786939	0	4	0	Proteobacteria	Alphaproteobacteria	Reyranellales	Reyranellaceae	Unassigned
44349931377434a54bb432488ce41d8f	87	111	96	Proteobacteria	Alphaproteobacteria	Sphingomonadales	Sphingomonadaceae	Sphingomonas
4436dafaa8f16319ae0cfb6b1447c775	0	0	16	Actinobacteriota	Acidimicrobiia	Actinomarinales	Unassigned	Unassigned
443a1b6e9bb8b8434623dbabf8c5a719	0	33	252	Proteobacteria	Alphaproteobacteria	Dongiales	Dongiaceae	Dongia
443ece43bfc6e51b9fec0539f4dd7812	0	0	3	Myxococcota	Polyangia	Haliangiales	Haliangiaceae	Haliangium
444d8eeca1a68a93f3ef9c7fcbb3bf46	0	0	16	Verrucomicrobiota	Verrucomicrobiae	Chthoniobacterales	Xiphinematobacteraceae	Candidatus_Xiphinematobacter
44521620936a61d5a35f1ba34222665a	0	0	5	Actinobacteriota	Actinobacteria	Micromonosporales	Micromonosporaceae	Unassigned
4457bfd8e0cc459a2088fdaa222aa3af	49	0	0	Firmicutes	Bacilli	Bacillales	Bacillaceae	Bacillus
4467e1119aa8f7be4744ba9931f65703	7	0	0	Proteobacteria	Alphaproteobacteria	uncultured	Unassigned	Unassigned
446bf77dde080dd65049ca9d15a47abb	12	0	4	Actinobacteriota	Thermoleophilia	Solirubrobacterales	Solirubrobacteraceae	Parviterribacter
4470884809e5097cdaf7ebb60620d96d	0	0	40	Planctomycetota	Planctomycetes	Pirellulales	Pirellulaceae	Pirellula
4473ac847f597164696bc96da74ca753	64	80	96	Proteobacteria	Alphaproteobacteria	Rhizobiales	Beijerinckiaceae	Bosea
4475974c344d1d5ac31fff351f1c3cb6	0	0	6	Myxococcota	Polyangia	Polyangiales	Polyangiaceae	Pajaroellobacter
44810e4edfde9cbba7844a06da524abb	0	0	16	Proteobacteria	Alphaproteobacteria	Azospirillales	Inquilinaceae	Inquilinus
44831312c42aed0e5ab996cd69a1ae51	29	0	0	Proteobacteria	Alphaproteobacteria	Reyranellales	Reyranellaceae	Reyranella
448b014934fac079ece9065175ebb3a2	0	51	0	Acidobacteriota	Acidobacteriae	Subgroup_2	Unassigned	Unassigned
448ed0ef16759f6c9ef49b3f1f6f7851	5	0	0	Proteobacteria	Alphaproteobacteria	Rickettsiales	Unassigned	Unassigned
449873e46537fb2dc22abff0702f1e0c	19	0	0	Acidobacteriota	AT-s3-28	Unassigned	Unassigned	Unassigned
44a38f70026338e21990f866f2ed17a2	0	0	21	Planctomycetota	Planctomycetes	Planctomycetales	Rubinisphaeraceae	SH-PL14
44a7f8d4c5c0736b4b03528e28af9c45	0	0	4	Planctomycetota	Phycisphaerae	Phycisphaerales	Phycisphaeraceae	SM1A02
44b5151b6933264d672917e5d0e975b4	0	0	6	Actinobacteriota	Actinobacteria	Micromonosporales	Micromonosporaceae	Unassigned
44be655bd8e6c9c942cba48ac50a50fa	0	0	21	Actinobacteriota	Actinobacteria	Micromonosporales	Micromonosporaceae	Hamadaea
44cf99a1b28e339181df640cc563ffc5	0	0	31	Acidobacteriota	Vicinamibacteria	Vicinamibacterales	Unassigned	Unassigned
44e2ab81e5e7cff6d965651c707b9479	23	0	0	Bacteroidota	Bacteroidia	Chitinophagales	Chitinophagaceae	Unassigned
44e4b0e91c56013b45ab5ebd86deadcb	5	0	0	Myxococcota	Polyangia	Polyangiales	Sandaracinaceae	Unassigned
44ea12782614eea7f6fdd4f0ab6ed693	110	25	0	Gemmatimonadota	Gemmatimonadetes	Gemmatimonadales	Gemmatimonadaceae	Unassigned
44ebd39f0ebd9cab2d85d3c2468ec029	4	0	0	Proteobacteria	Alphaproteobacteria	Rickettsiales	Unassigned	Unassigned
45104ff1665be4a085d3db2ac6de4093	0	6	0	Planctomycetota	Unassigned	Unassigned	Unassigned	Unassigned
45129537934e487a6e2a4f0517d8f7a3	0	48	0	Gemmatimonadota	Gemmatimonadetes	Gemmatimonadales	Gemmatimonadaceae	Unassigned
4513ca94590772c08bf41da824eda783	0	0	13	Verrucomicrobiota	Verrucomicrobiae	Verrucomicrobiales	Verrucomicrobiaceae	Unassigned
4514e80aa10adb8e15558e334476354f	0	33	0	Proteobacteria	Gammaproteobacteria	Burkholderiales	Nitrosomonadaceae	MND1
4523ab81583b96480f3f043753b32f9b	14	0	0	Acidobacteriota	Vicinamibacteria	Vicinamibacterales	Vicinamibacteraceae	Unassigned
455e5e1e6ab75fec547ba1888404b89d	0	0	13	Actinobacteriota	MB-A2-108	Unassigned	Unassigned	Unassigned
45657c4c94ac419c04df78da1d8b3965	0	0	5	Bacteroidota	Bacteroidia	Unassigned	Unassigned	Unassigned
4569caf971083aa97c961d76782f956b	0	0	33	Acidobacteriota	Vicinamibacteria	Vicinamibacterales	Vicinamibacteraceae	Vicinamibacteraceae
45857e5bda760d097ce77427fa60663a	4	0	0	Patescibacteria	Unassigned	Unassigned	Unassigned	Unassigned
4590901ba41dfc60821e091c651c3c6d	0	0	20	Actinobacteriota	Actinobacteria	Micromonosporales	Micromonosporaceae	Actinoplanes
4593068caf2c613778baf222916fb136	16	0	0	Bacteroidota	Bacteroidia	Chitinophagales	Chitinophagaceae	Aurantisolimonas
4599f2ec80d4ed69a8c4255cb391c425	0	0	12	Actinobacteriota	Thermoleophilia	Gaiellales	Unassigned	Unassigned
45a4ba8e21732d58bf48fcab98a90f3c	0	0	202	Myxococcota	bacteriap25	Unassigned	Unassigned	Unassigned
45ab55f70a9de1291a689ac2682d30fd	0	0	9	Acidobacteriota	Blastocatellia	Pyrinomonadales	Pyrinomonadaceae	RB41
45b12634a7056551e907ed9ca1575535	0	0	17	Verrucomicrobiota	Verrucomicrobiae	Pedosphaerales	Pedosphaeraceae	Pedosphaeraceae
45cc804beb50ae5a3d1ecf4e1967232c	29	0	0	Planctomycetota	Planctomycetes	Planctomycetales	Unassigned	Unassigned
45d17cf54c7bc4716882df2ada17945d	0	0	13	Actinobacteriota	Acidimicrobiia	uncultured	Unassigned	Unassigned
45d1895231fca73cdb07f20d94275f36	0	4	0	Spirochaetota	Leptospirae	Leptospirales	Leptospiraceae	Unassigned
45e4dbac560f13801659a43bf09822cb	0	0	17	Bacteroidota	Bacteroidia	Chitinophagales	Saprospiraceae	Unassigned
4604a1f15c4dc657fbc1af77ee6879ae	0	0	3	Planctomycetota	Planctomycetes	Pirellulales	Pirellulaceae	Unassigned
4608fae4bbc9964cdd17af8782f2155e	183	1194	0	Proteobacteria	Gammaproteobacteria	Burkholderiales	Oxalobacteraceae	Massilia
4610ca8b17ee9cd82db2bb0af40c3411	0	0	90	Acidobacteriota	Vicinamibacteria	Vicinamibacterales	Unassigned	Unassigned
462075bdd2289b8468bf5e077fa77a8d	0	6	0	Proteobacteria	Gammaproteobacteria	Burkholderiales	Unassigned	Unassigned
4624e1576caec3f8208e73c52b90ec61	0	0	9	Proteobacteria	Gammaproteobacteria	Oceanospirillales	Pseudohongiellaceae	BIyi10
4636338c084a485a62905fc4c1b8ba3b	9	0	0	Verrucomicrobiota	Verrucomicrobiae	Pedosphaerales	Pedosphaeraceae	Pedosphaeraceae
463f95776cc3d0cf4a7ebadf7e6651b0	0	13	0	Actinobacteriota	Thermoleophilia	Solirubrobacterales	Solirubrobacteraceae	Parviterribacter
466cdff6005dcc2faeaa225f5048174a	0	141	0	Proteobacteria	Alphaproteobacteria	Rhizobiales	Xanthobacteraceae	Unassigned
467df189e3a6fca7ed9b92d20618777c	23	0	0	Gemmatimonadota	Gemmatimonadetes	Gemmatimonadales	Gemmatimonadaceae	Gemmatimonas
468b02388d2d5b0cceeee3123acd6d8b	0	23	0	Acidobacteriota	Blastocatellia	Blastocatellales	Blastocatellaceae	Stenotrophobacter
4690548a2ad5bff41479015f5e02ada4	3	0	0	Gemmatimonadota	Gemmatimonadetes	Gemmatimonadales	Gemmatimonadaceae	Gemmatimonas
46a174ecfde9fd6d20cfe520247eaab7	6	0	0	Elusimicrobiota	Elusimicrobia	Lineage_IV	Unassigned	Unassigned
46a8da001fd694688b7e53062e8780e9	9	0	0	Verrucomicrobiota	Verrucomicrobiae	Chthoniobacterales	Chthoniobacteraceae	Chthoniobacter
46aaceab046284c9438a690680a3f3d0	0	0	9	Proteobacteria	Alphaproteobacteria	Elsterales	Unassigned	Unassigned
46b1c845b2463aac57b2d8cd356ae83a	0	4	0	Gemmatimonadota	Gemmatimonadetes	Gemmatimonadales	Gemmatimonadaceae	Roseisolibacter
46b4b862a3d59d5be25a60b61c4507fd	0	0	14	Bacteroidota	Bacteroidia	Chitinophagales	Saprospiraceae	Unassigned
46b5ffa8ac0cd64106d7ecff522d1ffb	0	0	60	Acidobacteriota	Holophagae	Subgroup_7	Unassigned	Unassigned
46cf60e0b01163efa09cb3f9be29ccaa	101	32	0	Proteobacteria	Gammaproteobacteria	PLTA13	Unassigned	Unassigned
46d5acf15b6294ed40bb8d4267e90de4	14	0	0	Planctomycetota	Planctomycetes	Pirellulales	Pirellulaceae	Unassigned
46d74c1eddd83922af1b75138a72d833	15	0	0	Acidobacteriota	Vicinamibacteria	Vicinamibacterales	Unassigned	Unassigned
46d99f09b9b4c58ca58cda72404768bb	86	0	18	Myxococcota	bacteriap25	Unassigned	Unassigned	Unassigned
46e0db8bc1e97766cc87164654145e17	0	7	0	Myxococcota	Polyangia	Haliangiales	Haliangiaceae	Haliangium
46e377cf031e3d41b5077d4fdb36b3b1	8	0	0	Chloroflexi	Chloroflexia	Kallotenuales	Unassigned	Unassigned
46ec2c6b98436105173275f7ef73b5c0	0	0	27	Proteobacteria	Alphaproteobacteria	Dongiales	Dongiaceae	Dongia
4713350e0d2825523ff2f2e18e53193f	28	0	0	Bacteroidota	Bacteroidia	Sphingobacteriales	Sphingobacteriaceae	Pedobacter
47163855f239d29820a5b733a6260454	0	0	5	Patescibacteria	Gracilibacteria	Absconditabacteriales_(SR1)	Unassigned	Unassigned
471f2a77585b5fe697a195fa4da2e3fe	0	0	6	Bacteroidota	Bacteroidia	Cytophagales	Microscillaceae	Ohtaekwangia
47211cadf9b1d0260f5239af0db0dac5	0	0	19	Planctomycetota	Phycisphaerae	Tepidisphaerales	Unassigned	Unassigned
472466279b75a9efd1ce4fbc71e9f0bd	0	0	8	Proteobacteria	Gammaproteobacteria	Pseudomonadales	Pseudomonadaceae	Pseudomonas
47346c2a90b2ff7c2a20f83fa664133a	0	3	0	Planctomycetota	Phycisphaerae	Phycisphaerales	Unassigned	Unassigned
473a464bc394e7d0f295b40315166ccd	0	0	3	Chloroflexi	Anaerolineae	SBR1031	Unassigned	Unassigned
473ca11528c072a60ac48b0d339402d1	0	0	3	Verrucomicrobiota	Verrucomicrobiae	Chthoniobacterales	Chthoniobacteraceae	Chthoniobacter
4747013d2239f86015ace3719112226c	0	0	1	Planctomycetota	Unassigned	Unassigned	Unassigned	Unassigned
475466b882ed396887ccb3af92e5cccc	89	0	0	Methylomirabilota	Methylomirabilia	Rokubacteriales	Unassigned	Unassigned
476a0d078d4577d1726583a1bc7adc05	0	3	0	Patescibacteria	Parcubacteria	Candidatus_Yanofskybacteria	Unassigned	Unassigned
4787bef33ef7850330d48668c552f84d	12	0	0	Myxococcota	Polyangia	Polyangiales	Unassigned	Unassigned
478abd7413605fceb41fc5cfe87ac67f	2	0	0	Bacteroidota	Bacteroidia	Sphingobacteriales	Unassigned	Unassigned
478f81e3c00c6dc5011b18f6420020e7	63	0	0	Proteobacteria	Alphaproteobacteria	Sphingomonadales	Sphingomonadaceae	Unassigned
478fcbd7971fa9b06640f9cfc729af91	17	0	0	Verrucomicrobiota	Verrucomicrobiae	Opitutales	Opitutaceae	Lacunisphaera
479a519981fd885ec22323eaacff9e67	0	1	0	Planctomycetota	Phycisphaerae	Phycisphaerales	Phycisphaeraceae	SM1A02
47a1766ce24a487636de9d7d99cb240e	0	3	0	Proteobacteria	Alphaproteobacteria	Rhizobiales	Hyphomicrobiaceae	Pedomicrobium
47abf6e8dfa555f0a13c6c62695a81db	0	0	12	Myxococcota	Polyangia	Polyangiales	Unassigned	Unassigned
47b01e5705a0e2db357031b39da900db	3	0	0	Bacteroidota	Bacteroidia	Cytophagales	Microscillaceae	Ohtaekwangia
47b2bf3ce1e27b421ef5f113746cea34	0	0	5	Chloroflexi	Anaerolineae	Ardenticatenales	Unassigned	Unassigned
47bf6238bbd5d16803025462929b2e25	2	0	0	Latescibacterota	Latescibacterota	Latescibacterota	Unassigned	Unassigned
47c38dd313f86c4cebfb25fd7fb3decb	36	0	0	Myxococcota	Polyangia	Polyangiales	Polyangiaceae	Unassigned
47d414a930dcba73b29b8b13f065318c	5	0	0	Bacteroidota	Bacteroidia	Chitinophagales	Chitinophagaceae	Edaphobaculum
47d43aec5cf40d851edad4f4aedcde25	3	0	0	Planctomycetota	Phycisphaerae	Tepidisphaerales	Unassigned	Unassigned
47d680fe705b26ee3be4ee86dcc98f73	0	110	0	Bacteroidota	Bacteroidia	Flavobacteriales	Weeksellaceae	Chryseobacterium
47deb8d3de19365fbf353863c93d3a5f	0	0	12	Sumerlaeota	Sumerlaeia	Sumerlaeales	Sumerlaeaceae	Sumerlaea
47e438a3a11ae1dbff8dbdce18291e61	5	0	0	Proteobacteria	Alphaproteobacteria	Caulobacterales	Caulobacteraceae	Unassigned
47ee012e6bf01ba25c1e9d73e2241846	0	0	78	Actinobacteriota	Actinobacteria	Micrococcales	Promicromonosporaceae	Promicromonospora
47f2617de53ce85d035fd4d1cc587272	0	0	650	Bacteroidota	Bacteroidia	Chitinophagales	Chitinophagaceae	Unassigned
47f9ffaa69419de023a110e9f1686bfb	0	50	0	Proteobacteria	Alphaproteobacteria	uncultured	Unassigned	Unassigned
4803b8c04356b546c949d4b331524505	0	0	11	Planctomycetota	Planctomycetes	Planctomycetales	Unassigned	Unassigned
4804669ff00c7ec682696fdd03d60923	12	11	0	Proteobacteria	Gammaproteobacteria	Xanthomonadales	Xanthomonadaceae	Arenimonas
4805de845575903e70c2941b7794e6a9	11	0	0	Bdellovibrionota	Oligoflexia	0319-6G20	Unassigned	Unassigned
480f6b19df9ac96ae32751cef20e5a32	10	0	0	Chloroflexi	Chloroflexia	Chloroflexales	Roseiflexaceae	Unassigned
483b42407ae7b745c4ea79026d451ba2	10	0	0	Verrucomicrobiota	Verrucomicrobiae	Chthoniobacterales	Xiphinematobacteraceae	Candidatus_Xiphinematobacter
4842e7250823f331744852bee57d67a7	11	60	0	Proteobacteria	Alphaproteobacteria	Rhizobiales	Unassigned	Unassigned
484b38bca90f73e279ebcf802ea3375c	7	0	0	Proteobacteria	Gammaproteobacteria	Burkholderiales	Unassigned	Unassigned
484bc06447313598f8afd858b3de0fd4	0	0	25	Cyanobacteria	Vampirivibrionia	Obscuribacterales	Obscuribacteraceae	Obscuribacteraceae
4851e6a568f9f987ac456021c166d804	0	0	43	Proteobacteria	Gammaproteobacteria	Diplorickettsiales	Diplorickettsiaceae	Aquicella
4855ee3548a9e01dceb4b62d432a5c88	3	0	0	Proteobacteria	Gammaproteobacteria	Burkholderiales	Burkholderiaceae	Burkholderia-Caballeronia-Paraburkholderia
4856e07a21f6a60b639fa9c694687d95	0	0	36	Proteobacteria	Alphaproteobacteria	Sphingomonadales	Sphingomonadaceae	Sphingobium
48592cc31d3ec87386c8ff9ac473c2cf	2	0	0	Proteobacteria	Alphaproteobacteria	Rickettsiales	Unassigned	Unassigned
486ec40fe8db95299de56ec8641da03a	0	0	18	Bacteroidota	Bacteroidia	Chitinophagales	Chitinophagaceae	Taibaiella
487a3065e1deb825a8bc6c6a7ef8f760	0	4	0	Planctomycetota	Planctomycetes	Pirellulales	Pirellulaceae	Pirellula
48814ef94f3462a6b8f4c10bbf91e9a1	2	0	0	Chloroflexi	Unassigned	Unassigned	Unassigned	Unassigned
489efe536074dda68ed3e72076c67183	0	4	0	Verrucomicrobiota	Chlamydiae	Chlamydiales	Simkaniaceae	Unassigned
48ba0fa84028f917cbe47b30645ead73	3	0	0	Proteobacteria	Gammaproteobacteria	Unassigned	Unassigned	Unassigned
48c09d23a64bdc27112f0fb1e40c1727	0	7	0	Planctomycetota	Phycisphaerae	CCM11a	Unassigned	Unassigned
48c19f2b93489006e6480d9f8390507f	0	0	4	Bdellovibrionota	Oligoflexia	Oligoflexales	Unassigned	Unassigned
48ccf1e2969896d59252679ec29a8aa2	15	24	0	Bacteroidota	Bacteroidia	Cytophagales	Microscillaceae	Chryseolinea
48e00461242b88158213451e5e16a517	2	0	0	Bdellovibrionota	Oligoflexia	0319-6G20	Unassigned	Unassigned
48e57e83ee935c98ce67459fc44165c6	17	0	0	Acidobacteriota	Acidobacteriae	Subgroup_15	Unassigned	Unassigned
490a984615db9268a8af83cd58a1f1e7	0	0	1	Patescibacteria	Gracilibacteria	Gracilibacteria	Unassigned	Unassigned
490f85ca4fc0f641b133d2eddde1a0d9	0	6	0	Proteobacteria	Gammaproteobacteria	Diplorickettsiales	Diplorickettsiaceae	Unassigned
4910133b0c576e1213d3f858c3d595f0	11	0	0	Acidobacteriota	Vicinamibacteria	Vicinamibacterales	Unassigned	Unassigned
49103e974fcb703c46bd2f757f136192	0	0	20	Verrucomicrobiota	Verrucomicrobiae	Opitutales	Opitutaceae	Alterococcus
4912341e6dc83df61d80ef2dcbe20b4b	3	0	0	Bacteroidota	Bacteroidia	Cytophagales	Unassigned	Unassigned
49144ca81cc6b9ecf8e6bf0194f73e41	0	2	0	Proteobacteria	Alphaproteobacteria	Rickettsiales	Unassigned	Unassigned
4929d7c1e53c8d1faf2548df3984995d	16	58	170	Gemmatimonadota	Gemmatimonadetes	Gemmatimonadales	Gemmatimonadaceae	Unassigned
492b0cde1a30bd7dbdc041e84889e5dc	0	12	0	Latescibacterota	Latescibacterota	Latescibacterota	Unassigned	Unassigned
492f44c605634343e1d7103859820258	2	0	0	Patescibacteria	Parcubacteria	Candidatus_Yanofskybacteria	Unassigned	Unassigned
4933d23e235e81ccaccc9251f7c4fb93	0	0	11	Myxococcota	bacteriap25	Unassigned	Unassigned	Unassigned
494bba48c86c71099a9c850945e902f2	0	17	0	Myxococcota	Polyangia	Polyangiales	Sandaracinaceae	Unassigned
494c3cf736a8a4a36ae2d9a92b2b0e4e	0	0	11	Planctomycetota	Planctomycetes	Pirellulales	Pirellulaceae	Pirellula
49550ed1a1c3f44c5e01cf61f4711408	63	0	0	Verrucomicrobiota	Verrucomicrobiae	Chthoniobacterales	Chthoniobacteraceae	Candidatus_Udaeobacter
4957644fa48b9bb9652f9c6d18dee804	0	0	3	Planctomycetota	Phycisphaerae	Tepidisphaerales	Unassigned	Unassigned
4961f19fd6bddb23aee3b8975761fdef	4	0	0	Proteobacteria	Gammaproteobacteria	Diplorickettsiales	Diplorickettsiaceae	Unassigned
496ecde24f9ab698992413d3d4f04b5f	115	23	0	Proteobacteria	Gammaproteobacteria	Xanthomonadales	Xanthomonadaceae	Stenotrophomonas
497410d6fd55e49412a7aed1f2f9e0b6	0	23	0	Proteobacteria	Gammaproteobacteria	Burkholderiales	Unassigned	Unassigned
49748eaacd5f3ed8744285ebe2c1d61b	0	0	4	Myxococcota	Polyangia	mle1-27	Unassigned	Unassigned
497b5066e662de2937f5f7b2fd073ebc	2	0	0	Chloroflexi	JG30-KF-CM66	Unassigned	Unassigned	Unassigned
499be19cd87c23bb1b6745a06ebf8d0e	9	0	0	Proteobacteria	Gammaproteobacteria	JG36-GS-52	Unassigned	Unassigned
49a165d88e764aa8c6fcac0b8a4da35a	2	0	0	Patescibacteria	ABY1	Unassigned	Unassigned	Unassigned
49a3fa77865d170efc8f48217c4b0cac	8	0	0	Proteobacteria	Alphaproteobacteria	Acetobacterales	Acetobacteraceae	Roseomonas
49ab02e9e9c7be3793ecfad5fac749fa	0	1	0	Patescibacteria	Saccharimonadia	Saccharimonadales	Unassigned	Unassigned
49abb1b29dc3b24cc71d018f98c3e82b	10	0	0	Myxococcota	Polyangia	Polyangiales	Sandaracinaceae	Unassigned
49abba427ed9a4c825593bc62be39031	0	0	2	Chloroflexi	TK10	Unassigned	Unassigned	Unassigned
49b3ffb737396c16ea8648b8085c9a52	6	0	0	Chloroflexi	Anaerolineae	Caldilineales	Caldilineaceae	Unassigned
49bcb9e17b077239934fc5d68034ad92	4	0	0	Chloroflexi	Anaerolineae	SBR1031	Unassigned	Unassigned
49bf6ded80fa9670ae77aaa2dca2e20d	28	0	0	Desulfobacterota	Unassigned	Unassigned	Unassigned	Unassigned
49e575ad79d276992d63a3c77065d0fa	0	0	32	Proteobacteria	Gammaproteobacteria	Xanthomonadales	Rhodanobacteraceae	Dokdonella
49ff727396c962cb1912739b9ee19279	8	0	0	Chloroflexi	Anaerolineae	RBG-13-54-9	Unassigned	Unassigned
4a13328f94d7c3c92d22e6b5847acdb4	21	0	0	Verrucomicrobiota	Chlamydiae	Chlamydiales	Simkaniaceae	Unassigned
4a1416c73149a59d4d71dbb051100737	0	0	49	Proteobacteria	Alphaproteobacteria	Sphingomonadales	Sphingomonadaceae	Sphingomonas
4a18411c90aa85c75855e65e058f52d0	5	0	0	Proteobacteria	Gammaproteobacteria	Diplorickettsiales	Diplorickettsiaceae	Unassigned
4a19bff850b8c6d411c6233d0b9c4d98	8	5	0	Chloroflexi	TK10	Unassigned	Unassigned	Unassigned
4a2c5f77c660250d6230298f9779d449	0	0	10	Proteobacteria	Alphaproteobacteria	Rhizobiales	Beijerinckiaceae	Bosea
4a2eebe7f40dd341aa1a5cdc8e01d730	0	2	0	Proteobacteria	Gammaproteobacteria	Unassigned	Unassigned	Unassigned
4a5cf75f959f95005df0c73dc649cae2	0	56	0	Acidobacteriota	Holophagae	Subgroup_7	Unassigned	Unassigned
4a5ff8b7836e6bebc76b3d617564b759	0	18	0	Proteobacteria	Gammaproteobacteria	Burkholderiales	Unassigned	Unassigned
4a72a8b30cc0ea6d76b25f1d2ca46a8a	2	0	0	Chloroflexi	Unassigned	Unassigned	Unassigned	Unassigned
4a730807e22d32e023356d0fcb7036f8	0	12	0	Bacteroidota	Bacteroidia	Cytophagales	Hymenobacteraceae	Adhaeribacter
4a7869bebf69e9366f3c785191595334	0	1	0	Patescibacteria	Saccharimonadia	Saccharimonadales	Unassigned	Unassigned
4a7efe0a689d18c3e5de02a398e0cc24	0	0	3	Planctomycetota	Phycisphaerae	Tepidisphaerales	Unassigned	Unassigned
4a8b1ce5529dfc8189d6e7fef6224b5a	0	17	0	Myxococcota	Polyangia	Polyangiales	Polyangiaceae	Unassigned
4a9777734b5985d0ffbbfd3ccc4a9fc5	1	0	0	Chloroflexi	Anaerolineae	RBG-13-54-9	Unassigned	Unassigned
4ab30e37bb58f1ddbd6a23d6c6257590	0	8	0	Planctomycetota	Phycisphaerae	Pla1_lineage	Unassigned	Unassigned
4ab76fb707af7c31617f01671de54eff	0	0	5	Bacteroidota	Bacteroidia	Flavobacteriales	Flavobacteriaceae	Flavobacterium
4ad850902c9101b6a6024b081f1ab9d0	0	28	0	Proteobacteria	Alphaproteobacteria	Rhizobiales	Xanthobacteraceae	Unassigned
4ad8eae2351ff05461381350373befec	253	0	0	Acidobacteriota	Acidobacteriae	Acidobacteriales	Unassigned	Unassigned
4addc57bc6351c21b7157970097a6574	2	0	0	Bacteroidota	Bacteroidia	Sphingobacteriales	Unassigned	Unassigned
4af0bd5f3652876492bdd3efb26955aa	0	0	6	Bacteroidota	Bacteroidia	Unassigned	Unassigned	Unassigned
4afbf6fc01948227e71106d5a9e157a0	2	0	0	Latescibacterota	Latescibacterota	Latescibacterota	Unassigned	Unassigned
4b0350fef660b01918252c3c35dd28c6	0	0	11	Proteobacteria	Alphaproteobacteria	Rhizobiales	Rhodomicrobiaceae	Rhodomicrobium
4b23d38542ed632727e23ec33ca7b526	10	0	0	Planctomycetota	Planctomycetes	Gemmatales	Gemmataceae	Gemmata
4b25ce1b9cde9276d38a83ff7dfa8d96	9	0	0	Armatimonadota	Armatimonadia	Armatimonadales	Unassigned	Unassigned
4b300756ed0ad3d0e350c3a76148f440	13	0	0	Proteobacteria	Gammaproteobacteria	Pseudomonadales	Pseudomonadaceae	Pseudomonas
4b39883a75115ac97080caf3ad87b816	17	0	0	Proteobacteria	Gammaproteobacteria	Burkholderiales	Oxalobacteraceae	Unassigned
4b5b976cdf4013319c69ff3c9248e2df	5	0	0	Patescibacteria	Parcubacteria	Unassigned	Unassigned	Unassigned
4b6417c4c3beeeb0260fb8dc648b0c5e	0	9	0	Proteobacteria	Alphaproteobacteria	uncultured	Unassigned	Unassigned
4b72c23b3544be5517e6df15582083d8	4	0	0	Chloroflexi	JG30-KF-CM66	Unassigned	Unassigned	Unassigned
4b7652955ffc2640f95c7efbab9a3db3	0	0	3	Bdellovibrionota	Bdellovibrionia	Bdellovibrionales	Bdellovibrionaceae	Bdellovibrio
4b7a9584888cf59fbb5702f984756cd0	0	0	4	Actinobacteriota	Acidimicrobiia	Microtrichales	Ilumatobacteraceae	Unassigned
4ba33728363aa9a2b0894d591510b1c3	0	2	0	Proteobacteria	Gammaproteobacteria	Unassigned	Unassigned	Unassigned
4ba5c4ab4b712e83cb344d68a07cc327	4	0	0	Bacteroidota	Bacteroidia	Chitinophagales	Chitinophagaceae	Unassigned
4bbd90715be7ce8e1a3bb170a0209bb1	0	2	0	Chloroflexi	KD4-96	Unassigned	Unassigned	Unassigned
4bd31def52f30e35c822048816e74727	7	0	0	Latescibacterota	Latescibacterota	Latescibacterota	Unassigned	Unassigned
4bd8df8de21b135332835939aa4a6d17	2	0	0	Verrucomicrobiota	Verrucomicrobiae	Methylacidiphilales	Methylacidiphilaceae	Unassigned
4bdb384a563a414754727e3c03310a58	6	0	0	Bdellovibrionota	Bdellovibrionia	Bdellovibrionales	Bdellovibrionaceae	OM27_clade
4bf3879e72ac707d3d47401238fe64a0	0	0	8	Bacteroidota	Bacteroidia	Bacteroidales	Unassigned	Unassigned
4bf92e2ec8708d1adfc8515877e7b657	0	0	15	Chloroflexi	TK10	Unassigned	Unassigned	Unassigned
4bf9a0b846a864c96516760a7f6e5148	0	3	0	Verrucomicrobiota	Omnitrophia	Omnitrophales	Unassigned	Unassigned
4c06b37e06781acf3174fafc8d4b0729	2	0	0	Myxococcota	Myxococcia	Myxococcales	Myxococcaceae	Unassigned
4c0793d22e1bf3d67819b91e29e55502	0	0	16	Verrucomicrobiota	Verrucomicrobiae	Chthoniobacterales	Terrimicrobiaceae	Terrimicrobium
4c084b3ca5f52331cbd74119fd328a7f	32	0	0	Actinobacteriota	Actinobacteria	Kineosporiales	Kineosporiaceae	Kineosporia
4c1ed00a2df6522b2f6c482e4c7ebf08	0	0	55	Proteobacteria	Gammaproteobacteria	Burkholderiales	Nitrosomonadaceae	mle1-7
4c220f38fb1c03c22becd92ffd538c6b	0	7	0	Chloroflexi	JG30-KF-CM66	Unassigned	Unassigned	Unassigned
4c2f7edf998bf927c9efbbf598541fb0	4	0	0	Bacteroidota	Bacteroidia	Sphingobacteriales	Unassigned	Unassigned
4c48f902fc45189421bf9a60bf0b0e64	0	0	104	Actinobacteriota	Acidimicrobiia	Actinomarinales	Unassigned	Unassigned
4c4e0b6a93d24537d75f8b6102427878	0	5	0	Proteobacteria	Gammaproteobacteria	Diplorickettsiales	Diplorickettsiaceae	Unassigned
4c664a59349f8e50fd981bcbb4568e0b	0	0	20	Gemmatimonadota	Gemmatimonadetes	Gemmatimonadales	Gemmatimonadaceae	Unassigned
4c687e9abe11199b993e2ab668384d5c	186	155	346	Nitrospirota	Nitrospiria	Nitrospirales	Nitrospiraceae	Nitrospira
4c6d5a3104c17cf040520f0963f33f0b	6	0	0	Chloroflexi	Ktedonobacteria	C0119	Unassigned	Unassigned
4c6d8388d8b02c532c281a954805c76d	0	11	0	Actinobacteriota	Thermoleophilia	Solirubrobacterales	Unassigned	Unassigned
4c7bc0b2214eee11fd7792eefed23584	0	0	9	Proteobacteria	Alphaproteobacteria	Rhizobiales	Unassigned	Unassigned
4ca25cc1b1d7235700c6ee698a57d2a1	0	0	24	Bacteroidota	Bacteroidia	Sphingobacteriales	Sphingobacteriaceae	Solitalea
4ca2d9aec576d4caa8287f4e86d480e8	8	0	0	Planctomycetota	Planctomycetes	Pirellulales	Pirellulaceae	Pirellula
4ca99a10cdab7680132143e0a5bb4ac1	0	56	0	Actinobacteriota	Thermoleophilia	Solirubrobacterales	Solirubrobacteraceae	Unassigned
4cb97d9e61d5b9baedb615bb94ccad2a	0	0	1	Planctomycetota	BD7-11	Unassigned	Unassigned	Unassigned
4cbd0cf21810d45a9a65be80eaa857fe	0	11	0	Proteobacteria	Gammaproteobacteria	PLTA13	Unassigned	Unassigned
4cbf65d11ea164bdeca7393329ca48ef	0	0	22	Proteobacteria	Alphaproteobacteria	Rhizobiales	Methylopilaceae	Methylopila
4cc25ba756f687276764f08c1ebdceb1	92	0	0	Planctomycetota	Phycisphaerae	Tepidisphaerales	Unassigned	Unassigned
4d0a0c539c5bc622ddc03ca7a127b855	0	1	0	Planctomycetota	Planctomycetes	Gemmatales	Gemmataceae	Unassigned
4d1edb505c8ce1400d1282f90c4c51ee	9	0	0	Planctomycetota	Phycisphaerae	Tepidisphaerales	Unassigned	Unassigned
4d1f87e94f8250bb7e2b8338bfe9cba3	0	0	4	Actinobacteriota	Actinobacteria	Pseudonocardiales	Pseudonocardiaceae	Unassigned
4d2f82046bad3eecdb82d5ec9c438b9e	0	0	3	Verrucomicrobiota	Verrucomicrobiae	Chthoniobacterales	Chthoniobacteraceae	Chthoniobacter
4d3128daa29881c40cc2235ef358a076	0	0	11	Proteobacteria	Gammaproteobacteria	Steroidobacterales	Woeseiaceae	JTB255_marine_benthic_group
4d42db3c2af3cdb0a9e8c0faa2c6cf00	0	0	19	Acidobacteriota	Vicinamibacteria	Vicinamibacterales	Unassigned	Unassigned
4d4569919843f1c63f21cba44b08d06d	22	0	0	Firmicutes	Bacilli	Bacillales	Planococcaceae	Lysinibacillus
4d5628de2bf3b717ff92f800fba4171a	0	0	28	Myxococcota	Polyangia	Polyangiales	Phaselicystidaceae	Phaselicystis
4d691d7c1c00603992ecc527d3b59e8f	0	22	659	Proteobacteria	Alphaproteobacteria	Sphingomonadales	Sphingomonadaceae	Sphingomonas
4d72007c70f4abc0bf9e8fe8b826d07d	10	0	0	Proteobacteria	Gammaproteobacteria	Enterobacterales	Enterobacteriaceae	Unassigned
4d7dd0cbb43d17d729f234f2f0bf62cd	0	4	0	Bacteroidota	Bacteroidia	Chitinophagales	Chitinophagaceae	Flavihumibacter
4d8d369fa5fe7e599f009be1bed0d89f	0	4	0	Cyanobacteria	Sericytochromatia	Sericytochromatia	Unassigned	Unassigned
4da04f076b1acee38b04360a4979d7fd	0	0	14	Planctomycetota	Planctomycetes	Gemmatales	Gemmataceae	Unassigned
4da9744bdca66664943ac4e540f6c40f	0	0	5	Acidobacteriota	Vicinamibacteria	Vicinamibacterales	Unassigned	Unassigned
4dc1d5ea94f7a4cf2dcd52187af0930c	0	3	0	Proteobacteria	Alphaproteobacteria	Rickettsiales	Unassigned	Unassigned
4dcdf7e5e705a0bcca5db2d2b7e10b12	0	0	6	Actinobacteriota	Actinobacteria	Streptomycetales	Streptomycetaceae	Streptomyces
4dd34e4125b551930609ceb31594002f	6	0	0	Myxococcota	Myxococcia	Myxococcales	Unassigned	Unassigned
4dd499535bb21e59acc62d86b656d9a7	0	6	0	Actinobacteriota	Actinobacteria	Micromonosporales	Micromonosporaceae	Unassigned
4dd934a89fb3cfbc9c2650a796801c54	3	0	0	Planctomycetota	Phycisphaerae	Tepidisphaerales	Tepidisphaeraceae	Tepidisphaeraceae
4de79f647b4b67c5d6e6f940465adcd8	2	0	0	Verrucomicrobiota	Chlamydiae	Chlamydiales	Parachlamydiaceae	Unassigned
4e0d7806079da152f0072d66d7db6fc4	14	0	0	Bacteroidota	Bacteroidia	Flavobacteriales	Unassigned	Unassigned
4e116501b8bfd7713815d11279994fd7	0	0	2	Planctomycetota	OM190	Unassigned	Unassigned	Unassigned
4e2e464e8f71c8321fcba74aa28cd653	13	0	0	Planctomycetota	Planctomycetes	Gemmatales	Gemmataceae	Unassigned
4e42a683a00009769354da41a97bccfd	0	103	0	Acidobacteriota	Acidobacteriae	Acidobacteriales	Unassigned	Unassigned
4e42f7b93b0f26005a540aef1c21772b	0	0	39	Chloroflexi	Anaerolineae	Anaerolineales	Anaerolineaceae	Unassigned
4e46d03e3f30410ec96ab601c4af37d7	12	14	4	Bacteroidota	Bacteroidia	Chitinophagales	Chitinophagaceae	Puia
4e57123e0ecd8525c8ac6e610f4c5e2c	3	0	0	Verrucomicrobiota	Verrucomicrobiae	Pedosphaerales	Pedosphaeraceae	Pedosphaeraceae
4e5af757893c2e7a3430691b71294b45	0	15	0	Latescibacterota	Latescibacterota	Latescibacterota	Unassigned	Unassigned
4e5b688350a8b800be74ada1087d2913	0	0	2	Actinobacteriota	Thermoleophilia	Solirubrobacterales	Solirubrobacteraceae	Solirubrobacter
4e67fe42b3e7f33145f0a82225f69086	3	0	0	Planctomycetota	Planctomycetes	Pirellulales	Pirellulaceae	Unassigned
4e6862a7fbfed8e6e57fcdbaf0b6f14e	0	0	47	Proteobacteria	Gammaproteobacteria	Burkholderiales	Nitrosomonadaceae	Ellin6067
4e8d7a4662640b90817f015280cf5713	0	0	10	Firmicutes	Clostridia	Clostridiales	Clostridiaceae	Clostridium_sensu_stricto_1
4ebc574086763f6ddff8b9a39bbf7d15	20	0	0	Myxococcota	Polyangia	Haliangiales	Haliangiaceae	Haliangium
4ed773f01af7486c553d66e1a35d8ff0	0	0	7	Chloroflexi	Dehalococcoidia	Unassigned	Unassigned	Unassigned
4eebb1842aca089e1533594ff62ec0ca	5	0	0	Proteobacteria	Alphaproteobacteria	Rickettsiales	Unassigned	Unassigned
4ef17f5eeb7295f18912533a5d837022	0	0	9	Verrucomicrobiota	Verrucomicrobiae	Pedosphaerales	Pedosphaeraceae	Unassigned
4f01b762b010d0b316d378b6231592b1	11	0	0	Proteobacteria	Gammaproteobacteria	Burkholderiales	Nitrosomonadaceae	GOUTA6
4f064fda6f3fafaccc4fcd18cbe75fe3	0	0	1	Chloroflexi	Unassigned	Unassigned	Unassigned	Unassigned
4f1bac98c6ac2404b0328bcb14662d75	7	0	0	Abditibacteriota	Abditibacteria	Abditibacteriales	Abditibacteriaceae	Abditibacterium
4f272c2257a015f7e83fc8aebdceb154	0	11	0	Proteobacteria	Alphaproteobacteria	uncultured	Unassigned	Unassigned
4f285365149f23d2273c474fd2d1b745	10	0	0	Acidobacteriota	Vicinamibacteria	Vicinamibacterales	Unassigned	Unassigned
4f29fb51612cec493d75c0f060b1d49e	0	5	0	Actinobacteriota	Thermoleophilia	Gaiellales	Unassigned	Unassigned
4f31fc43bb2ba611fa37c25e788fecf7	138	279	245	Proteobacteria	Gammaproteobacteria	Burkholderiales	Comamonadaceae	Unassigned
4f473746dbe7ef483cf8007e165ab19b	0	0	3	Acidobacteriota	Vicinamibacteria	Vicinamibacterales	Vicinamibacteraceae	Vicinamibacteraceae
4f4a2e3c395db050581715608c08f07d	0	0	12	Bacteroidota	Bacteroidia	Chitinophagales	Chitinophagaceae	Flavihumibacter
4f7c7554db591b7f5df83ffb72ebce7a	45	0	0	Acidobacteriota	Vicinamibacteria	Vicinamibacterales	Unassigned	Unassigned
4f844a7d7a32589f48cfe4adb6fb45e7	0	18	0	Verrucomicrobiota	Verrucomicrobiae	Pedosphaerales	Pedosphaeraceae	Pedosphaeraceae
4f856faa12011d6b010d1218d6af965c	0	0	244	Acidobacteriota	Vicinamibacteria	Vicinamibacterales	Vicinamibacteraceae	Unassigned
4f942911cd36301547e4989a4fa0256a	12	0	0	Actinobacteriota	MB-A2-108	Unassigned	Unassigned	Unassigned
4fa6b46f7c8533daeab5e53b37a77139	3	0	0	Proteobacteria	Alphaproteobacteria	Rhizobiales	Rhizobiaceae	Unassigned
4fa79225babf1be22f9e2e0f1ad80022	0	4	0	Bacteroidota	Bacteroidia	Bacteroidetes_VC2.1_Bac22	Unassigned	Unassigned
4fbbbe7148d8ec0b18e6731be1e2b8ca	0	14	0	Acidobacteriota	Vicinamibacteria	Vicinamibacterales	Unassigned	Unassigned
4fc19e7a9762708c0fdd0c521af55c3a	0	0	19	Proteobacteria	Gammaproteobacteria	Steroidobacterales	Steroidobacteraceae	Unassigned
4fc2957a6b69fa7dbfdd0c9f8620a5ac	0	46	10	NB1-j	Unassigned	Unassigned	Unassigned	Unassigned
4fd3e89be7e91b21a3eeef886dfc3153	0	15	0	Verrucomicrobiota	Chlamydiae	Chlamydiales	Unassigned	Unassigned
5004f2a1e9079e1b5efc84fe24562252	2	0	0	Firmicutes	Bacilli	Bacillales	Bacillaceae	Unassigned
5010e21d06c7a18a1443ff214d2bc51b	3	0	0	Planctomycetota	Planctomycetes	Gemmatales	Gemmataceae	Unassigned
5036be2c1a4fc1332d51a1e8e2a98b30	0	30	0	Proteobacteria	Alphaproteobacteria	Rhizobiales	Hyphomicrobiaceae	Pedomicrobium
504af9a05420e7ecb6e16cc966b1b3b7	7	0	0	Planctomycetota	Planctomycetes	Gemmatales	Gemmataceae	Unassigned
50537c86d933c4a354be975d17b363ab	0	0	10	Verrucomicrobiota	Verrucomicrobiae	Pedosphaerales	Pedosphaeraceae	Pedosphaeraceae
50545cad3f325d5074c903a753717b82	0	0	13	Chloroflexi	Anaerolineae	Unassigned	Unassigned	Unassigned
5058f656a64f62607c232988ed71a8d2	0	0	6	Bacteroidota	SJA-28	Unassigned	Unassigned	Unassigned
50841fb70cfca9757e5df93e84c4ff2d	0	0	6	Planctomycetota	Planctomycetes	Planctomycetales	Rubinisphaeraceae	SH-PL14
508980354dd1f1f4e22333bab94e2387	0	0	4	Chloroflexi	Anaerolineae	Ardenticatenales	Ardenticatenaceae	Unassigned
508e4d4db7e2c0220a19fafa294e0670	0	5	0	Proteobacteria	Gammaproteobacteria	Burkholderiales	Methylophilaceae	Unassigned
509abb187544ba1f6d8bab49e7b69fa3	0	132	8	Proteobacteria	Alphaproteobacteria	Sphingomonadales	Sphingomonadaceae	Sphingomonas
509b0c62214faedf393bc2db01d8f709	0	0	7	Proteobacteria	Alphaproteobacteria	Tistrellales	Geminicoccaceae	Unassigned
509c33038f61902ddeb064bdb7342438	0	0	2	Proteobacteria	Alphaproteobacteria	Rhizobiales	Beijerinckiaceae	Unassigned
50a187aa7ca71bfaf6978c34098de975	0	1	0	Proteobacteria	Alphaproteobacteria	Rickettsiales	Unassigned	Unassigned
50a584f83d6b15d29f8317c35b30a54f	0	3	0	Patescibacteria	Parcubacteria	Unassigned	Unassigned	Unassigned
50a9b66906083abed7b742f812a80b5f	0	17	0	Gemmatimonadota	BD2-11_terrestrial_group	Unassigned	Unassigned	Unassigned
50b55b0e73a63cb6a4109532c8b5b753	0	0	8	Proteobacteria	Gammaproteobacteria	Unassigned	Unassigned	Unassigned
50b5d3876b01cf318e6336b8a44fcbfa	0	0	32	Myxococcota	Myxococcia	Myxococcales	Anaeromyxobacteraceae	Anaeromyxobacter
50d0756530b6a37c8d88a022350381d7	0	3	0	Hydrogenedentes	Hydrogenedentia	Hydrogenedentiales	Hydrogenedensaceae	Hydrogenedensaceae
50dcb728c67166ba82dcfc503a9eae8a	12	0	0	Actinobacteriota	Actinobacteria	Frankiales	Acidothermaceae	Acidothermus
50e7f23f0c1cb3d6a148168925b43058	21	0	0	Chloroflexi	Ktedonobacteria	Ktedonobacterales	Ktedonobacteraceae	Thermosporothrix
50eadb984d48e1baa5ad850379fe4daa	0	0	2	Bacteroidota	Bacteroidia	Sphingobacteriales	Unassigned	Unassigned
50f091770deb27dd451674f163af1f55	4	0	0	Planctomycetota	Planctomycetes	Gemmatales	Gemmataceae	Unassigned
50facb648c9808170dea8a6a8f3d0bfa	0	4	0	Bacteroidota	Bacteroidia	Cytophagales	Hymenobacteraceae	Adhaeribacter
50fb93dad525b440dc193bc631872eba	0	16	111	Actinobacteriota	Actinobacteria	Propionibacteriales	Nocardioidaceae	Nocardioides
50fcc7fd80fbb873046b3227013dc359	0	31	0	Chloroflexi	Gitt-GS-136	Gitt-GS-136	Unassigned	Unassigned
51056ee35677b1d669a6c584597120c3	0	0	1	Proteobacteria	Gammaproteobacteria	Xanthomonadales	Xanthomonadaceae	Arenimonas
510a040c024537cd198b2a750c6314a4	0	14	0	Dependentiae	Babeliae	Babeliales	Vermiphilaceae	Vermiphilaceae
51121c8f8cc8a7a03d9d7f1dd5142aa5	0	20	0	Actinobacteriota	Actinobacteria	Streptomycetales	Streptomycetaceae	Streptomyces
511e0507ee80a749936737654a400569	0	0	2	Proteobacteria	Alphaproteobacteria	Rhizobiales	Unassigned	Unassigned
511fb716acb3643925a7b6456fd7fe82	8	0	0	Gemmatimonadota	Gemmatimonadetes	Gemmatimonadales	Gemmatimonadaceae	Unassigned
5121587ededa1b23b879d984ee6168e7	21	0	0	Myxococcota	Polyangia	Polyangiales	Polyangiaceae	Pajaroellobacter
512592f2ac28d2d3560ec519a6aef77b	0	0	4	Bacteroidota	Bacteroidia	Chitinophagales	Saprospiraceae	Unassigned
51353a3ca7aa3601567c077b7dce1095	0	0	19	Proteobacteria	Gammaproteobacteria	Xanthomonadales	Xanthomonadaceae	Lysobacter
513764b45ac8e5b3727b9b83b7f2f885	3	0	0	Bacteroidota	Bacteroidia	Sphingobacteriales	Unassigned	Unassigned
51511c8d7863ae5180d38cbc4ab1e1b7	0	0	6	Bacteroidota	Bacteroidia	Sphingobacteriales	Unassigned	Unassigned
51577840bab060d8528ea1ce4c4bcd0a	8	0	0	Actinobacteriota	Acidimicrobiia	IMCC26256	Unassigned	Unassigned
516fe9eb14c249991d5d6bd2fcbafa71	129	0	0	Latescibacterota	Latescibacterota	Latescibacterota	Unassigned	Unassigned
5174719fcbc68a6a1cd5529cf17e849b	0	4	0	Chloroflexi	Anaerolineae	Unassigned	Unassigned	Unassigned
5175cc7353ddc769e45c4fc559edbdf5	6	0	0	Verrucomicrobiota	Verrucomicrobiae	Opitutales	Opitutaceae	Unassigned
5183d97b2862d0ab4cacfd081ab5d0fe	2	0	0	Proteobacteria	Alphaproteobacteria	Rickettsiales	Rickettsiaceae	Candidatus_Megaira
51a4c18fb615375aae712e63e0885b11	25	0	0	Acidobacteriota	Vicinamibacteria	Vicinamibacterales	Unassigned	Unassigned
51aee664c21bd301061e44d482f6716c	14	13	79	Acidobacteriota	Vicinamibacteria	Vicinamibacterales	Unassigned	Unassigned
51b947b06c48931312b5b3e05c5d2fbc	19	0	0	Gemmatimonadota	Gemmatimonadetes	Gemmatimonadales	Gemmatimonadaceae	Gemmatimonas
51bf1927bb4eda427a17f40eea82328a	0	19	0	Acidobacteriota	AT-s3-28	Unassigned	Unassigned	Unassigned
51ced450660467b283daaf50848f12ca	3	0	0	Proteobacteria	Alphaproteobacteria	Rickettsiales	Unassigned	Unassigned
51cfe7da16a41b6edc6103997dc3ed64	78	0	0	Actinobacteriota	Actinobacteria	Micromonosporales	Micromonosporaceae	Dactylosporangium
51e237c9431370c3f2046f60d49906f3	0	0	61	Bacteroidota	Bacteroidia	Chitinophagales	Saprospiraceae	Unassigned
51ef44ae5423186e40e870fed0e011e2	2	0	0	Proteobacteria	Alphaproteobacteria	Micropepsales	Micropepsaceae	Unassigned
51f0b55ce6e1bf3e4775d92332b64a71	0	0	5	Planctomycetota	Planctomycetes	Planctomycetales	Unassigned	Unassigned
51f7fabda2b08543df5b2891a2d078b0	0	80	0	Bacteroidota	Bacteroidia	Chitinophagales	Chitinophagaceae	Flavitalea
51f8692d5abdefb32becbd72853788dd	7	0	0	Bacteroidota	Bacteroidia	Unassigned	Unassigned	Unassigned
5212f3ebd613dd83dca31cdff0d13455	18	0	0	Bacteroidota	Bacteroidia	Chitinophagales	Chitinophagaceae	Niastella
52134e3bbf511f111c552c7ef05252a9	0	0	88	Nitrospirota	Nitrospiria	Nitrospirales	Nitrospiraceae	Nitrospira
5226c897d0e951063f62ca8ef21b910a	12	0	0	Verrucomicrobiota	Verrucomicrobiae	Pedosphaerales	Pedosphaeraceae	Unassigned
522b7f196c60f75c25bd53829009b091	7	0	0	Actinobacteriota	Actinobacteria	Micrococcales	Micrococcaceae	Arthrobacter
522d9291b41744ed90bbb415c0ec5b4f	0	0	27	Myxococcota	Myxococcia	Myxococcales	Anaeromyxobacteraceae	Anaeromyxobacter
523cd08ef949ca61fd77116dbc0aedcf	27	0	0	Actinobacteriota	Actinobacteria	Propionibacteriales	Nocardioidaceae	Aeromicrobium
52456112087d8624132bda76cf0b6874	0	0	3	Myxococcota	Polyangia	Polyangiales	Sandaracinaceae	Unassigned
52468cce31d6176a87dc104030e6fb14	6	0	0	Verrucomicrobiota	Verrucomicrobiae	Verrucomicrobiales	Verrucomicrobiaceae	Unassigned
524f945306ac2c325b6027df82cc10c2	0	25	249	Proteobacteria	Gammaproteobacteria	Steroidobacterales	Steroidobacteraceae	Unassigned
525210369d167e808914e2954d6b2a66	0	9	0	Proteobacteria	Gammaproteobacteria	Salinisphaerales	Solimonadaceae	Polycyclovorans
525cb4813e9d9ceb3771c27300f3be3c	17	0	0	Planctomycetota	Planctomycetes	Gemmatales	Gemmataceae	Gemmata
526c1b8ce5206487a4dc3692a0767b81	1	0	0	Patescibacteria	Unassigned	Unassigned	Unassigned	Unassigned
527af1ffa3309ff6201e774fc9e7bf89	0	0	3	Proteobacteria	Gammaproteobacteria	Unassigned	Unassigned	Unassigned
52871828d854460328a684ec8e89687b	4	0	0	Verrucomicrobiota	Chlamydiae	Chlamydiales	Simkaniaceae	Unassigned
528cadccdd132e4defafa9c6f317d0f3	5	0	0	Armatimonadota	Armatimonadia	Armatimonadales	Unassigned	Unassigned
528fdcca37caa2e02ce1d8ca1a5cb79a	0	10	0	Patescibacteria	Unassigned	Unassigned	Unassigned	Unassigned
52907c70c91ea59db84ef32a9d2580fe	0	12	0	Acidobacteriota	Subgroup_22	Unassigned	Unassigned	Unassigned
529b2b1e4ad2743712d25f6fca47acef	0	0	2	Proteobacteria	Alphaproteobacteria	Rhizobiales	Rhizobiaceae	Unassigned
52a4239fa1cfdec6c19d36f9bca1a058	0	19	0	Gemmatimonadota	Gemmatimonadetes	Gemmatimonadales	Gemmatimonadaceae	Unassigned
52a7eb14d6f9819298ab8ee636cef61b	0	0	9	Gemmatimonadota	BD2-11_terrestrial_group	Unassigned	Unassigned	Unassigned
52aa41fe1a26726f4dd1a10988245ebf	6	0	0	Acidobacteriota	Blastocatellia	Blastocatellales	Blastocatellaceae	Unassigned
52b1e72557982078e6a8b0f422203bf1	0	0	16	Chloroflexi	Anaerolineae	RBG-13-54-9	Unassigned	Unassigned
52cc6bf5dcce5149239f1d0a926be789	19	0	0	Actinobacteriota	Actinobacteria	Micromonosporales	Micromonosporaceae	Unassigned
52df4ba6f2de0752d966de5a3de05c86	3	0	0	Bacteroidota	Bacteroidia	Flavobacteriales	Flavobacteriaceae	Flavobacterium
52e2aa6f56eccea14163c5b4cde03af3	0	9	0	Proteobacteria	Alphaproteobacteria	Reyranellales	Reyranellaceae	Unassigned
52e9f2283649203b1ccaa538223b2fb1	0	11	0	Gemmatimonadota	BD2-11_terrestrial_group	Unassigned	Unassigned	Unassigned
52ed123d70d55d44535be48f2de3da44	0	0	17	Acidobacteriota	Vicinamibacteria	Vicinamibacterales	Vicinamibacteraceae	Vicinamibacteraceae
52f19bb06b6b572a1ccdb84b8b0c593f	0	0	7	Acidobacteriota	Vicinamibacteria	Vicinamibacterales	Vicinamibacteraceae	Vicinamibacteraceae
52f49f2f1feb75f9850d7b0296844f28	3	0	0	Chloroflexi	AD3	Unassigned	Unassigned	Unassigned
5304b93550c015cb9bf684d7df8fb1e5	0	0	6	Desulfobacterota	Unassigned	Unassigned	Unassigned	Unassigned
531e3bc322f2fed887219706aef1c2ae	7	0	0	Gemmatimonadota	Gemmatimonadetes	Gemmatimonadales	Gemmatimonadaceae	Unassigned
5320f3042c3dfb2fa83e05eaa10c931e	0	0	8	Proteobacteria	Alphaproteobacteria	Rhizobiales	Rhizobiaceae	Unassigned
532b614d2301db490b90936fb4a13359	5	0	0	Latescibacterota	Latescibacterota	Latescibacterota	Unassigned	Unassigned
533f64434926bbfb890ec48bc6de95ae	0	0	2	Chloroflexi	Gitt-GS-136	Gitt-GS-136	Unassigned	Unassigned
53440457f33a434a3816bdd05188f692	0	0	22	Planctomycetota	Planctomycetes	Pirellulales	Pirellulaceae	Pirellula
535031d1adb89864239eacf5daca0d21	4	0	0	Proteobacteria	Gammaproteobacteria	Burkholderiales	Nitrosomonadaceae	mle1-7
535486be478535576e961533b0f14f46	15	0	37	Proteobacteria	Gammaproteobacteria	Xanthomonadales	Xanthomonadaceae	Stenotrophomonas
535550883eade7534a5cf3b5c7f10727	0	0	6	Elusimicrobiota	Lineage_IIa	Unassigned	Unassigned	Unassigned
5371eea0b408a19d72d3c41c8100c9e3	8	0	0	Planctomycetota	Phycisphaerae	Phycisphaerales	Phycisphaeraceae	SM1A02
537b8b3f2f6c7405af0cd0e94ad9b640	0	7	0	Proteobacteria	Gammaproteobacteria	Burkholderiales	Comamonadaceae	Unassigned
537dd53b6b8901bc53f10701ae63eb40	4	0	16	Acidobacteriota	Subgroup_22	Unassigned	Unassigned	Unassigned
538071651e9a0327bae58bddd5fbebbc	0	0	24	Planctomycetota	Planctomycetes	Pirellulales	Pirellulaceae	Pirellula
5388b7e7c129ccdc655841959b4f8b57	0	0	22	Bacteroidota	Bacteroidia	Cytophagales	Microscillaceae	Ohtaekwangia
5388d29a60ce31232943aa032947c69e	2	0	0	Chloroflexi	Ktedonobacteria	Ktedonobacterales	Unassigned	Unassigned
539f50331b69ffe8d0bc9d06f87e00ce	0	1	0	Proteobacteria	Gammaproteobacteria	Pseudomonadales	Pseudomonadaceae	Pseudomonas
53abe40935cf07a0e6d7e56d867db225	0	0	13	Myxococcota	Polyangia	Polyangiales	Polyangiaceae	Unassigned
53be05e480389df4926139caaca38411	0	0	285	Proteobacteria	Gammaproteobacteria	Burkholderiales	Sutterellaceae	Unassigned
53ce91ffc6152659feb807f728fb0a26	0	3	0	Myxococcota	Unassigned	Unassigned	Unassigned	Unassigned
53d0b99ffa8977df250b95b58153c9cc	0	129	0	Bacteroidota	Bacteroidia	Chitinophagales	Chitinophagaceae	Unassigned
53d9b1c33cd0ae78e5330c39bbabeea7	4	0	0	Actinobacteriota	Actinobacteria	Propionibacteriales	Nocardioidaceae	Aeromicrobium
53dfa8eb834ded765e1b27d01046aaea	6	0	0	Planctomycetota	Pla4_lineage	Unassigned	Unassigned	Unassigned
540db261434abc62699596b5d6aa0b29	0	4	0	Patescibacteria	Saccharimonadia	Saccharimonadales	Unassigned	Unassigned
541091a9914adc1f7be5300a8b6d6e3d	0	22	0	Bacteroidota	Bacteroidia	Chitinophagales	Chitinophagaceae	Unassigned
54123ff40d8aec0b4eb7b9c5e7c7504b	0	0	2	Planctomycetota	Phycisphaerae	Tepidisphaerales	Unassigned	Unassigned
541b01fb1cb1af0f10b5dcefae6da7b4	0	0	2	Chloroflexi	TK10	Unassigned	Unassigned	Unassigned
5433577fc00db5d95ead26e72c153f9e	0	0	11	Acidobacteriota	Thermoanaerobaculia	Thermoanaerobaculales	Thermoanaerobaculaceae	Subgroup_10
543ccab7cb9dea3370b209676a5d5ccc	0	0	22	Acidobacteriota	Vicinamibacteria	Vicinamibacterales	Unassigned	Unassigned
543dd90286af7640d09c6474140cd68c	0	3	0	Planctomycetota	Planctomycetes	Pirellulales	Pirellulaceae	Unassigned
5447387f2e042b426b272866c391f08d	89	0	0	Chloroflexi	KD4-96	Unassigned	Unassigned	Unassigned
545859b172d5eaf61c32ec9d1360483c	2	0	0	Planctomycetota	Planctomycetes	Gemmatales	Gemmataceae	Unassigned
545ecddaf24edb406df1c46b8080b4df	0	2	0	Bacteroidota	Bacteroidia	Cytophagales	Microscillaceae	Unassigned
5460856c8de7bbaa7674f743b1b4cd61	0	0	34	Proteobacteria	Gammaproteobacteria	Burkholderiales	Burkholderiaceae	Cupriavidus
54660651e084a3765101744a6daa2df4	0	11	0	Acidobacteriota	Subgroup_22	Unassigned	Unassigned	Unassigned
54669341b60663b6922c2a1636d1cbc4	8	0	0	Proteobacteria	Gammaproteobacteria	Gammaproteobacteria_Incertae_Sedis	Unassigned	Unassigned
546c8301aa17d10fa8ba6575db374270	0	0	37	Acidobacteriota	Blastocatellia	Blastocatellales	Blastocatellaceae	Unassigned
546d432de4b039732cc5af3adc75f48c	6	0	0	Proteobacteria	Gammaproteobacteria	Burkholderiales	Unassigned	Unassigned
5481749688da90ed808d42f86713e61a	0	0	107	Proteobacteria	Gammaproteobacteria	Xanthomonadales	Rhodanobacteraceae	Unassigned
5485afb8b4abc58b730eb9108fcef230	9	0	0	Planctomycetota	Unassigned	Unassigned	Unassigned	Unassigned
5491922acf0f492c67ec131e9437df9f	0	0	2	Proteobacteria	Gammaproteobacteria	CCD24	Unassigned	Unassigned
54a060a778e9c9325b715744191740f3	9	0	0	Planctomycetota	Phycisphaerae	Phycisphaerales	Phycisphaeraceae	SM1A02
[truncated: 4,191 more rows]

## Sheet: Fungi
ASV	Bogotá	Sibundoy	Palmira	Phylum	Class	Order	Family	Genus
00201bbaaf97525f062a63bc17194497	9	0	0	Basidiomycota	Agaricomycetes	Sebacinales	Serendipitaceae	Unassigned
002056c7215a39eb217a2ea08370811e	0	4	0	Basidiomycota	Agaricomycetes	Agaricales	Strophariaceae	Unassigned
0021380bdfd43547edee1bf8f96c663f	6	0	0	Glomeromycota	Paraglomeromycetes	GS24	Unassigned	Unassigned
0097aa5edc048e5c8ba00a644bcd9667	0	0	15	Ascomycota	Sordariomycetes	Hypocreales	Clavicipitaceae	Unassigned
00bd99c9bceec3295d1a96b968c554c6	1	0	0	Ascomycota	Leotiomycetes	Helotiales	Leotiaceae	Alatospora
00c4099e4391e835c8878da6710bec8d	37	0	0	Ascomycota	Sordariomycetes	Hypocreales	Nectriaceae	Dactylonectria
00c483fd5670136d323cc73e8a10daf1	0	4	0	Ascomycota	Leotiomycetes	Helotiales	Unassigned	Unassigned
0117a0efbd4e96ef5865878d8b2d4ca9	0	0	13	Ascomycota	Dothideomycetes	Pleosporales	Periconiaceae	Periconia
011ac53e6a27e09c9c20015239f15c50	0	0	3	Chytridiomycota	Unassigned	Unassigned	Unassigned	Unassigned
011ec4712268e9d218ca140d4e3dd3f7	3	0	0	Rozellomycota	Unassigned	Unassigned	Unassigned	Unassigned
012ed67382a52dfffb55c1d3dfc3d797	1	0	0	Ascomycota	Dothideomycetes	Pleosporales	Melanommataceae	Pleotrichocladium
0136b19eaac4a75470633cca52628d2a	2	0	0	Ascomycota	Pezizomycetes	Pezizales	Ascodesmidaceae	Unassigned
017044f568f67671972e4335a28b472f	0	0	20	Ascomycota	Dothideomycetes	Unassigned	Unassigned	Unassigned
01afd264715867829de2d5244bf5b935	0	5	0	Rozellomycota	Unassigned	Unassigned	Unassigned	Unassigned
0220d47c93d7a73ee83d8e97f4713034	0	0	10	Ascomycota	Sordariomycetes	Cordanales	Cordanaceae	Cordana
02267c16399b16a58948a67cd315afb5	8	0	0	Glomeromycota	Archaeosporomycetes	Archaeosporales	Unassigned	Unassigned
0227bd66bdc9748ae3470221098d18d8	0	81	0	Basidiomycota	Tremellomycetes	Trichosporonales	Trichosporonaceae	Apiotrichum
0261ed19bd706aef227e4194d87a8045	0	0	40	Rozellomycota	Unassigned	Unassigned	Unassigned	Unassigned
027f6d583a3eabb0a5cb535a551393af	0	0	7	Rozellomycota	Unassigned	Unassigned	Unassigned	Unassigned
02962ea3a82413c23589a7c6081b0b26	0	4	0	Ascomycota	Leotiomycetes	Unassigned	Unassigned	Unassigned
029afd1fe83ea407d4398f110387f4de	1	0	0	Basidiomycota	Agaricomycetes	Agaricales	Clavariaceae	Clavaria
02ebca6398799dca20d8fd6eb8c3bd90	0	0	95	Ascomycota	Sordariomycetes	Hypocreales	Unassigned	Unassigned
02f8cee9bb1770fbcf48a911224cde5d	0	0	5	Mortierellomycota	Mortierellomycetes	Mortierellales	Mortierellaceae	Mortierella
02fd916c1986e1a45bcc08f08509c1f7	3	0	0	Ascomycota	Dothideomycetes	Pleosporales	Unassigned	Unassigned
035ddcc6c5f43f52adda0223fb6df192	3	0	0	Ascomycota	Sordariomycetes	Unassigned	Unassigned	Unassigned
03b899072457e12e0c3b947df71e3c62	9173	0	0	Basidiomycota	Agaricomycetes	Cantharellales	Ceratobasidiaceae	Unassigned
043f0d7cca3cc1052d326856ffea6d98	0	0	1	Ascomycota	Dothideomycetes	Minutisphaerales	Minutisphaeraceae	Minutisphaera
04505a2550b5bb33ae90b6107cc533f6	7	0	0	Ascomycota	Sordariomycetes	Hypocreales	Unassigned	Unassigned
04e644f2ea5a7effb73f9fad61921e45	0	126	0	Ascomycota	Sordariomycetes	Glomerellales	Plectosphaerellaceae	Plectosphaerella
04f9f2c57d128646c82d5d7771111a32	48	0	0	Basidiomycota	Tremellomycetes	Filobasidiales	Filobasidiaceae	Naganishia
056c771ef111f6c00c3df167d9ac65cd	79	0	0	Mucoromycota	Endogonomycetes	Unassigned	Unassigned	Unassigned
0578ff840d4ac1c4c3d6bb5c53467313	47	0	0	Ascomycota	Sordariomycetes	Hypocreales	Stachybotryaceae	Striaticonidium
0581387a43e0feb63438c385407653d2	0	13	0	Rozellomycota	Unassigned	Unassigned	Unassigned	Unassigned
059004641cce2c490f9ddb21d71b616b	0	5	0	Ascomycota	Sordariomycetes	Xylariales	Unassigned	Unassigned
05ba1855ca63d4481bf004a58d769478	3	0	0	Ascomycota	Sordariomycetes	Sordariales	Chaetomiaceae	Unassigned
060823144d80a19de35f43a21af9dc04	7	0	0	Ascomycota	Dothideomycetes	Pleosporales	Phaeosphaeriaceae	Unassigned
0614991a65209e27696d7158d8d3596f	0	0	7	Ascomycota	Dothideomycetes	Pleosporales	Unassigned	Unassigned
062d4015fac471adc45090a0f99be982	0	0	2	Basidiomycota	Agaricomycetes	Agaricales	Psathyrellaceae	Coprinellus
066d740b6ea0e67e8e38d4406a4f123b	35	0	0	Ascomycota	Sordariomycetes	Hypocreales	Nectriaceae	Dactylonectria
0684c7a7c204392ae1b61ecfcdad9170	89	0	0	Glomeromycota	Paraglomeromycetes	Paraglomerales	Paraglomeraceae	Paraglomus
06896aad55d0cb69aa6ff0bd7338bb08	111	0	0	Ascomycota	Sordariomycetes	Glomerellales	Plectosphaerellaceae	Plectosphaerella
068f9094e9136dbf56648322b3905c86	0	0	2	Ascomycota	Unassigned	Unassigned	Unassigned	Unassigned
06ca923a4439f02e24435de98dd62d48	22	0	0	Ascomycota	Dothideomycetes	Pleosporales	Unassigned	Unassigned
0708d66a03525fae274893d35dd0e504	0	0	3	Ascomycota	Eurotiomycetes	Chaetothyriales	Herpotrichiellaceae	Exophiala
073a7b3333bd749457992c0c843e841e	0	2	0	Ascomycota	Leotiomycetes	Helotiales	Unassigned	Unassigned
07465abd426675946b1b240f361d9eb9	3	0	0	Ascomycota	Orbiliomycetes	Orbiliales	Orbiliaceae	Arthrobotrys
075336203f502a8b4afb610a7eba852a	40	0	0	Mucoromycota	Endogonomycetes	Unassigned	Unassigned	Unassigned
075ea9a2d4aa20076b0e34b91bd7da5d	0	2	0	Ascomycota	Unassigned	Unassigned	Unassigned	Unassigned
077c396effdbe9566096c675b57f5e8f	0	40	0	Ascomycota	Sordariomycetes	Hypocreales	Nectriaceae	Unassigned
0793a402e66c2914566a558b70b51ff8	0	5	0	Ascomycota	Sordariomycetes	Cordanales	Cordanaceae	Cordana
07991dc74c035b449ef3d84be3ba099b	0	10	0	Rozellomycota	Unassigned	Unassigned	Unassigned	Unassigned
07b7c0e9ca9485e9174a3d2786ef94a0	0	0	10	Ascomycota	Sordariomycetes	Unassigned	Unassigned	Unassigned
07e82336a56e31911835110615326bbd	0	0	3	Basidiomycota	Cystobasidiomycetes	Unassigned	Unassigned	Unassigned
080a5d2d35d3462ba7d0bdca37b7f37a	6	0	0	Chytridiomycota	Rhizophydiomycetes	Rhizophydiales	Rhizophydiaceae	Unassigned
08345fde12ed5b7700fa96c5a596cbd1	0	0	2	Ascomycota	Dothideomycetes	Pleosporales	Didymosphaeriaceae	Paraconiothyrium
0857b352f271db71cf6d5127a72ae12c	7	0	36	Basidiomycota	Agaricomycetes	Agaricales	Stephanosporaceae	Myriococcum
08738b6b602d9b30bfc5b19cc34ccb8d	2	0	0	Ascomycota	Sordariomycetes	Hypocreales	Ophiocordycipitaceae	Unassigned
08f153ab4d09978340ee222778badd27	0	3	0	Ascomycota	Unassigned	Unassigned	Unassigned	Unassigned
09316b787ebb16514ce1f8ba6f6d0022	6	0	0	Ascomycota	Sordariomycetes	Hypocreales	Clavicipitaceae	Pochonia
096d79a571656733d5fbc75e459db13d	5	0	0	Ascomycota	Unassigned	Unassigned	Unassigned	Unassigned
097ec90ccec20a260878c97eca7d866f	9	0	0	Basidiomycota	Microbotryomycetes	Sporidiobolales	Sporidiobolaceae	Rhodotorula
098dcd02b3cca6656dbc2b15cf672e66	0	7	0	Ascomycota	Leotiomycetes	Helotiales	Calloriaceae	Populomyces
0999defeadb66cc460baa20cdeb09371	0	20	0	Chytridiomycota	Spizellomycetes	Spizellomycetales	Unassigned	Unassigned
09b26226fd8996f94446a28e24c9dfc8	19	0	0	Mortierellomycota	Mortierellomycetes	Mortierellales	Mortierellaceae	Mortierella
09cbc625082d9d66aeed67844f41898d	0	0	22	Ascomycota	Dothideomycetes	Pleosporales	Phaeosphaeriaceae	Unassigned
09d4096b9ce9ba4f7d8e7e54362660f8	0	1	0	Ascomycota	Sordariomycetes	Chaetosphaeriales	Chaetosphaeriaceae	Pseudophialocephala
09f22bf370489ba5d6ca56f17f388356	36	0	0	Ascomycota	Sordariomycetes	Xylariales	Amphisphaeriaceae	Microdochium
09f91d5f645a6f13094ca2d0a8e14f18	0	0	7	Ascomycota	Sordariomycetes	Hypocreales	Bionectriaceae	Unassigned
09f9bd585d77281077c6d271bb17497c	18	0	0	Basidiomycota	Agaricomycetes	Auriculariales	Auriculariaceae	Auricularia
0a31381f9ea18abf051c5b7045b10ea7	18	0	0	Chytridiomycota	Rhizophydiomycetes	Rhizophydiales	Alphamycetaceae	Betamyces
0a5924d4db1386f9b568e59f3ee05eae	0	0	5	Ascomycota	Sordariomycetes	Pleurotheciales	Pleurotheciaceae	Unassigned
0a5f14c2851e1508a545974ae27d1508	0	0	3	Ascomycota	Dothideomycetes	Mycosphaerellales	Mycosphaerellaceae	Cercospora
0a6a1f88115dc5b5d7f7752c638d3947	0	12	0	Ascomycota	Dothideomycetes	Unassigned	Unassigned	Unassigned
0a8ed679eb5df60f2e144905a50f9385	34	0	0	Basidiomycota	Agaricomycetes	Unassigned	Unassigned	Unassigned
0a94756fde9c4464ee942fde3c39c1c4	53	0	0	Basidiomycota	Agaricomycetes	Unassigned	Unassigned	Unassigned
0a9b4f40cd83a1b743ff3c5ac7980de9	0	0	166	Ascomycota	Sordariomycetes	Glomerellales	Plectosphaerellaceae	Plectosphaerella
0ab180c8a4cf08a38e171623a9956626	0	52	0	Ascomycota	Sordariomycetes	Glomerellales	Plectosphaerellaceae	Plectosphaerella
0ab6cb07bcdd3c46e4b2a12d3ec28d85	0	0	18	Ascomycota	Pezizomycetes	Pezizales	Pyronemataceae	Scutellinia
0ac741a3855ea19727a1d1c284040659	36	0	0	Mucoromycota	Endogonomycetes	Endogonales	Unassigned	Unassigned
0af079100b0aee6240a95ce9867d8645	1	0	0	Ascomycota	Eurotiomycetes	Eurotiales	Aspergillaceae	Unassigned
0b5717e60861defa08bba9d28cae2a60	10	0	0	Ascomycota	Sordariomycetes	Sordariales	Podosporaceae	Unassigned
0b5748d05bd3ab049b5fb53ff66ca070	0	0	3	Ascomycota	Eurotiomycetes	Chaetothyriales	Unassigned	Unassigned
0b59f2d0dc0c64b1aa277c7eefb44a6d	6	0	0	Ascomycota	Unassigned	Unassigned	Unassigned	Unassigned
0b854e3137704c03a65ac697a9416b00	8	0	0	Mucoromycota	Endogonomycetes	Unassigned	Unassigned	Unassigned
0ba15d20fabe89284041939065b2ea5d	35	0	0	Ascomycota	Sordariomycetes	Hypocreales	Nectriaceae	Sarcopodium
0ba1a568aa63d7a29049ecb09d69ea2b	2	0	0	Ascomycota	Dothideomycetes	Pleosporales	Torulaceae	Torula
0bd86236ecdd8f0c95be831ccb00ff23	0	0	51	Ascomycota	Dothideomycetes	Pleosporales	Phaeosphaeriaceae	Phaeosphaeria
0bd881f771759b7857126ed5480f0203	5	0	0	Ascomycota	Unassigned	Unassigned	Unassigned	Unassigned
0c39512e7b1832a650956adf4dd50072	5	0	52	Ascomycota	Sordariomycetes	Microascales	Unassigned	Unassigned
0c3b9b39b6cc2fd7a37e95d7009fb3f1	16	0	0	Ascomycota	Pezizomycetes	Pezizales	Unassigned	Unassigned
0c5939c629db39b29ca2ee4728513a75	2	0	0	Ascomycota	Dothideomycetes	Pleosporales	Unassigned	Unassigned
0c86637f6ef80d5a889fd4a0642cb9ca	0	5	0	Basidiomycota	Agaricomycetes	Unassigned	Unassigned	Unassigned
0c9b23e553a7e03f9b5df1f02642497d	0	0	15	Ascomycota	Dothideomycetes	Pleosporales	Acrocalymmaceae	Acrocalymma
0ca429c5fdb543afd1448a7b1f6a084a	20	0	0	Ascomycota	Sordariomycetes	Microascales	Microascaceae	Scedosporium
0cbb95ed2d5b1cdc4d5dabad67ea991d	0	54	0	Ascomycota	Saccharomycetes	Saccharomycetales	Saccharomycopsidaceae	Saccharomycopsis
0cf61b6d306edc931a12c31866e701ca	2	3	0	Mucoromycota	Endogonomycetes	Unassigned	Unassigned	Unassigned
0d1dab9252f06a7b7789904d2779e897	22	0	0	Ascomycota	Dothideomycetes	Pleosporales	Melanommataceae	Sporidesmiella
0d1e5497d1cda1fbd4bd4b67ba44cac4	0	0	8	Chytridiomycota	Unassigned	Unassigned	Unassigned	Unassigned
0d5c411111b5581a0efd9af52c21943b	3	0	0	Ascomycota	Sordariomycetes	Hypocreales	Unassigned	Unassigned
0d64f6cae0afd20fc10e4c2157d6217d	0	1	0	Chytridiomycota	Unassigned	Unassigned	Unassigned	Unassigned
0d6e20ca7529b6b2af6ca4746e821cf7	2	0	0	Ascomycota	Saccharomycetes	Saccharomycetales	Phaffomycetaceae	Barnettozyma
0dcd914a12336f6dab291ee82df074de	0	14	0	Ascomycota	Sordariomycetes	Hypocreales	Unassigned	Unassigned
0e2395c337ba6745bc59b145ef06262a	2	0	0	Basidiomycota	Agaricomycetes	Agaricales	Unassigned	Unassigned
0e382f72d2d8b88676e9e1be636749bb	0	0	2	Mortierellomycota	Mortierellomycetes	Mortierellales	Mortierellaceae	Mortierella
0ed43885fa268ca90239df1577d72b6b	3	0	0	Ascomycota	Sordariomycetes	Xylariales	Xylariaceae	Unassigned
0eea24105c3591e50d531ba1de2f20c0	0	4	0	Chytridiomycota	Rhizophydiomycetes	Rhizophydiales	Unassigned	Unassigned
0f236f9f7401ea8be96ce742856515c1	169	0	0	Ascomycota	Sordariomycetes	Sordariales	Lasiosphaeriaceae	Cercophora
0f46ee821d5ead02a7d7138c963b6498	0	23	0	Rozellomycota	Unassigned	Unassigned	Unassigned	Unassigned
0f5174dfb4ef9e181066c92ccf261014	7	0	0	Ascomycota	Dothideomycetes	Unassigned	Unassigned	Unassigned
0f639f7e800a157564a9fa13a933bec1	2	0	0	Ascomycota	Unassigned	Unassigned	Unassigned	Unassigned
0fca243ec69d738edb388a09b678d727	6	0	0	Ascomycota	Sordariomycetes	Atractosporales	Atractosporaceae	Unassigned
0fd4e144925552a17a0272ad197b33eb	0	0	2	Basidiomycota	Tremellomycetes	Filobasidiales	Filobasidiaceae	Filobasidium
0ffd7eaa6e58d404cd578e846fda4ff6	0	2	0	Ascomycota	Unassigned	Unassigned	Unassigned	Unassigned
1024818bf37dc438aac0060b231c2294	0	6	0	Ascomycota	Dothideomycetes	Pleosporales	Pyrenochaetopsidaceae	Xenopyrenochaetopsis
1039b8caebf9b52d14dad31e8fd4fd59	0	3	0	Ascomycota	Unassigned	Unassigned	Unassigned	Unassigned
103f6847edb083bdf6f3d31907f7808e	4	0	0	Chytridiomycota	Rhizophydiomycetes	Rhizophydiales	Rhizophydiaceae	Unassigned
105bf313d8d3dfa49e827f0f8f2dc51b	12	0	0	Ascomycota	Sordariomycetes	Hypocreales	Nectriaceae	Dactylonectria
10640f95de29041540742fc5783e086b	0	17	0	Ascomycota	Leotiomycetes	Helotiales	Unassigned	Unassigned
1086d7f8b2e2b7130a863d9dfee3f341	104	0	0	Basidiomycota	Agaricomycetes	Unassigned	Unassigned	Unassigned
109be09cc95fa6be8b0137bc21cd7287	0	0	3	Ascomycota	Dothideomycetes	Pleosporales	Dictyosporiaceae	Unassigned
10a4778754fcb07f064f9ba90dc6b656	16	0	0	Ascomycota	Dothideomycetes	Pleosporales	Neophaeosphaeriaceae	Neophaeosphaeria
10a5cb7eda9765287f3bb169ea0178ca	2	0	0	Ascomycota	Leotiomycetes	Helotiales	Unassigned	Unassigned
10a9bc8bee1f0b8483e38929b4f03477	0	0	4	Ascomycota	Eurotiomycetes	Eurotiales	Aspergillaceae	Aspergillus
10cecaf7bfa6e1318fa9eff81293b32b	0	0	3	Ascomycota	Dothideomycetes	Pleosporales	Unassigned	Unassigned
10e7f3510b089183ac7b02e00458a9f7	0	2	0	Ascomycota	Unassigned	Unassigned	Unassigned	Unassigned
1102edb3c79b40faaf91ae04daafd3be	5	0	0	Ascomycota	Unassigned	Unassigned	Unassigned	Unassigned
11470269fee43013c2ddd2c33202faad	0	0	13	Ascomycota	Eurotiomycetes	Chaetothyriales	Unassigned	Unassigned
1158187f2e8aff1a3a6a371f14548e8b	0	0	9	Ascomycota	Dothideomycetes	Pleosporales	Didymellaceae	Unassigned
11807fc1cf990241bab1d70a3bec65f0	16	0	0	Ascomycota	Sordariomycetes	Myrmecridiales	Unassigned	Unassigned
120fb43fea5e85801c7c49c52b620c55	2	0	0	Mortierellomycota	Mortierellomycetes	Mortierellales	Mortierellaceae	Unassigned
1214c09797512d0b32afec721ff799ee	0	0	2	Ascomycota	Unassigned	Unassigned	Unassigned	Unassigned
121ee3c3da8bffbd74147be1e9ea193c	0	0	39	Ascomycota	Dothideomycetes	Pleosporales	Didymosphaeriaceae	Montagnula
121fb432ef68edbc4cced3908bea9b94	7	0	0	Chytridiomycota	Rhizophydiomycetes	Rhizophydiales	Unassigned	Unassigned
12204d53ac04fd2a97025fbb426a51a6	1	0	0	Chytridiomycota	Unassigned	Unassigned	Unassigned	Unassigned
125b3ee651f8a3e5132922909861edfb	0	7	0	Ascomycota	Unassigned	Unassigned	Unassigned	Unassigned
125cf87be2b6ac77a372b2afe5b8fa64	0	0	47	Ascomycota	Sordariomycetes	Xylariales	Microdochiaceae	Idriella
126f5c37fc494d29041c2335d52801ff	0	0	4	Ascomycota	Sordariomycetes	Microascales	Microascaceae	Scedosporium
128f4f0ed74c80afe13cf65e5813fbb4	0	5	0	Ascomycota	Dothideomycetes	Tubeufiales	Tubeufiaceae	Unassigned
12a749b548fe54c2c8a25d579fea941a	36	0	0	Ascomycota	Eurotiomycetes	Chaetothyriales	Herpotrichiellaceae	Thysanorea
12c2cee144ab279fd650ca06a8db25d0	0	8	0	Ascomycota	Unassigned	Unassigned	Unassigned	Unassigned
12c8e951d366e8c105417a2186fc573d	0	0	4	Basidiomycota	Tremellomycetes	Tremellales	Bulleribasidiaceae	Vishniacozyma
13198e2493a2113dd0ddd58eb2198241	2	0	0	Basidiomycota	Cystobasidiomycetes	Erythrobasidiales	Erythrobasidiaceae	Erythrobasidium
1339062d048d1063922e6e78b7f00f07	7	0	14	Ascomycota	Dothideomycetes	Pleosporales	Didymosphaeriaceae	Paraconiothyrium
13504b2705257a247391e0a7d546fa11	1	0	0	Ascomycota	Orbiliomycetes	Orbiliales	Unassigned	Unassigned
1370b279103c3a82dfc7b3982b2536a6	0	53	0	Ascomycota	Sordariomycetes	Hypocreales	Unassigned	Unassigned
138bc0206c020f006fd15f6adb832675	35	0	0	Ascomycota	Dothideomycetes	Pleosporales	Melanommataceae	Pleotrichocladium
138f4213b73721e8cd078c0a0e15a174	0	3	0	Ascomycota	Unassigned	Unassigned	Unassigned	Unassigned
13bc0460636e5de9afc52c9e8adf9fc6	14	0	0	Ascomycota	Dothideomycetes	Pleosporales	Phaeosphaeriaceae	Phaeosphaeria
13f61dee5f16c50f4f6dfc436a26502f	0	0	8	Ascomycota	Leotiomycetes	Helotiales	Unassigned	Unassigned
13fdcf7e787617c3e32f726170c851bd	0	0	1	Basidiomycota	Agaricomycetes	Agaricales	Psathyrellaceae	Coprinellus
14162b1f486d72a47e3ab707b33e52d3	0	10	0	Ascomycota	Unassigned	Unassigned	Unassigned	Unassigned
14162eb7c237d69cfc13c7e65f46d48c	3	0	0	Ascomycota	Sordariomycetes	Hypocreales	Clavicipitaceae	Unassigned
14248037081859e00e4040a79c876596	22	0	0	Ascomycota	Sordariomycetes	Sordariales	Unassigned	Unassigned
1425c39c1b857c36495fc3f164943a77	37	0	0	Ascomycota	Dothideomycetes	Pleosporales	Pyrenochaetopsidaceae	Xenopyrenochaetopsis
146dd1833938956c53a6068a4c57dd45	0	2	0	Ascomycota	Sordariomycetes	Sordariales	Unassigned	Unassigned
1471f3b2e89ee51d9e3f037186324447	0	0	17	Ascomycota	Dothideomycetes	Pleosporales	Unassigned	Aaosphaeria
147d7c97248c105eabe40cddd9876ab9	5	0	0	Ascomycota	Dothideomycetes	Acrospermales	Unassigned	Unassigned
147fa77f597a1f5539320545d1633e2d	3	16	0	Basidiomycota	Agaricomycetes	Cantharellales	Hydnaceae	Minimedusa
1488e178446fed3f8d919bfae8456270	0	10	0	Chytridiomycota	Unassigned	Unassigned	Unassigned	Unassigned
148de2d3e436d5735c661f543a5e5332	0	23	0	Ascomycota	Dothideomycetes	Pleosporales	Acrocalymmaceae	Acrocalymma
14c7a43ac938279a2e7dcd8c480a477d	3	0	0	Basidiomycota	Agaricomycetes	Auriculariales	Unassigned	Unassigned
14cf27a5d4f26743beeb520c1ecb22af	6	0	0	Chytridiomycota	Unassigned	Unassigned	Unassigned	Unassigned
14dee66d9cc185173d4d7ee0fa00b576	6	0	0	Ascomycota	Sordariomycetes	Unassigned	Unassigned	Unassigned
14e84389c89df076f2d6101b0a80b15f	0	0	3	Ascomycota	Leotiomycetes	Helotiales	Unassigned	Unassigned
153022f8c1ba94d31bbf5ea907133460	0	23	0	Ascomycota	Dothideomycetes	Pleosporales	Melanommataceae	Pleotrichocladium
1537d90005052f8d53b5377e8e04825a	8	0	0	Ascomycota	Sordariomycetes	Xylariales	Amphisphaeriaceae	Microdochium
1541a67af8430372acc0c11588351e95	25	0	0	Ascomycota	Dothideomycetes	Pleosporales	Pleosporaceae	Unassigned
154342c242771cb349c6818b6498ec49	43	0	0	Basidiomycota	Agaricomycetes	Auriculariales	Exidiaceae	Unassigned
154a80aede8f130a6024489cbbc87428	1	0	0	Chytridiomycota	Spizellomycetes	Spizellomycetales	Unassigned	Unassigned
1573a1bc85c170f53837cb93bb0b35c8	11	0	0	Ascomycota	Dothideomycetes	Pleosporales	Didymellaceae	Chaetasbolisia
157badc844ab9f6b12e627ec3466f128	3	0	0	Chytridiomycota	Rhizophydiomycetes	Rhizophydiales	Unassigned	Unassigned
15b0ac56227fa018b7b8f601ffdf0a1f	0	0	11	Chytridiomycota	Lobulomycetes	Lobulomycetales	Unassigned	Unassigned
16201a3eb94e78bd46fc12b5e21b1e1d	2	0	0	Ascomycota	Orbiliomycetes	Orbiliales	Unassigned	Unassigned
163007892ad98c51aebb1e3136ee63f7	0	0	19	Ascomycota	Sordariomycetes	Hypocreales	Unassigned	Unassigned
1636cce7074d687c01463f17756fea4a	3	41	0	Chytridiomycota	Spizellomycetes	Spizellomycetales	Spizellomycetaceae	Unassigned
164f7034bd6785e42c5bb694e3488997	0	0	491	Ascomycota	Sordariomycetes	Glomerellales	Plectosphaerellaceae	Plectosphaerella
16abe99152ece8a6d53142b683235669	0	12	0	Ascomycota	Sordariomycetes	Sordariales	Chaetomiaceae	Unassigned
16d232b3eacedf8a8c186df164d91711	0	0	10	Ascomycota	Sordariomycetes	Hypocreales	Cordycipitaceae	Leptobacillium
16e9e204293df2a05377acfe392f0af8	0	6	0	Rozellomycota	Unassigned	Unassigned	Unassigned	Unassigned
1706212fd54c48fcc86b0b6d230319f9	0	2	0	Ascomycota	Sordariomycetes	Hypocreales	Nectriaceae	Unassigned
1723c5abee82495d6fe0d90c3da7f236	3	0	0	Ascomycota	Sordariomycetes	Hypocreales	Unassigned	Unassigned
1743c450482bdf40275b1f89795b0e67	0	32	0	Ascomycota	Orbiliomycetes	Orbiliales	Orbiliaceae	Unassigned
1794687864d144c5e141cb5038d68ae9	0	0	3	Ascomycota	Eurotiomycetes	Chaetothyriales	Cyphellophoraceae	Cyphellophora
17a90576cb1491acf86ef1e3d08d8bc8	1	0	0	Basidiomycota	Cystobasidiomycetes	Unassigned	Unassigned	Unassigned
17ba77dc378ca877785fc16fbba2e4d4	4	0	0	Chytridiomycota	Rhizophydiomycetes	Rhizophydiales	Unassigned	Unassigned
17f3dc93ef5db151010f833d571f4249	61	0	0	Ascomycota	Sordariomycetes	Xylariales	Amphisphaeriaceae	Microdochium
180168a5bec8b233a3f80ec977ebb391	29	0	0	Ascomycota	Dothideomycetes	Pleosporales	Leptosphaeriaceae	Alloleptosphaeria
180c9a3ead65a01fd550c70e9c43c09d	0	0	6	Basidiomycota	Agaricomycetes	Agaricales	Unassigned	Unassigned
182d0d62f472c49d7ea73be8a57d5e34	21	0	0	Ascomycota	Sordariomycetes	Hypocreales	Stachybotryaceae	Striaticonidium
1837947fb6caf6b520fe7fee6e50894f	4	0	0	Ascomycota	Dothideomycetes	Pleosporales	Unassigned	Unassigned
183854f125ec8c98dd88a883447028a6	0	0	30	Ascomycota	Sordariomycetes	Hypocreales	Ophiocordycipitaceae	Purpureocillium
18615f2894bcdc6a2eb05ed88dad5b92	17	0	0	Ascomycota	Sordariomycetes	Microascales	Ceratocystidaceae	Berkeleyomyces
18703c815dba8e5dc4eded522f54b22f	4	0	0	Ascomycota	Leotiomycetes	Helotiales	Helotiaceae	Tetracladium
189f46d5a7b0bed9c47789f3ad655fcf	0	0	1	Ascomycota	Dothideomycetes	Pleosporales	Phaeosphaeriaceae	Phaeosphaeria
18abf3ca9d26345d8d36d8a1daaddff1	0	11	0	Kickxellomycota	Unassigned	Unassigned	Unassigned	Unassigned
1943c8beb4c6c79103e80ea700d52105	0	0	21	Ascomycota	Sordariomycetes	Hypocreales	Unassigned	Unassigned
1969dc9b8a297c50d639705eef32e3ea	10	0	0	Glomeromycota	Archaeosporomycetes	Archaeosporales	Unassigned	Unassigned
196a1e1e2d4d63b0cff336740a414481	115	0	0	Mortierellomycota	Mortierellomycetes	Mortierellales	Mortierellaceae	Mortierella
198026413dbef05e94aec76541126661	0	2	0	Ascomycota	Sordariomycetes	Hypocreales	Cordycipitaceae	Unassigned
1a261f2d6aa25c1e1fccd24ac699ffc5	0	0	1	Ascomycota	Sordariomycetes	Xylariales	Unassigned	Unassigned
1a3119d7b369238a028f3cfb2406da3d	5	9	0	Ascomycota	Eurotiomycetes	Chaetothyriales	Cyphellophoraceae	Cyphellophora
1a451b5efe5c05a86f87476b52776e02	0	0	1	Ascomycota	Eurotiomycetes	Chaetothyriales	Herpotrichiellaceae	Exophiala
1a5824d8021e1f63111134407773a183	0	0	6	Ascomycota	Sordariomycetes	Hypocreales	Stachybotryaceae	Memnoniella
1a5a40dfedb4d291e675a04bc0773aa0	0	4	0	Ascomycota	Sordariomycetes	Chaetosphaeriales	Chaetosphaeriaceae	Codinaea
1a600e473c9ce6934fbd7ceaa0d238bd	0	0	4	Ascomycota	Sordariomycetes	Hypocreales	Stachybotryaceae	Memnoniella
1aa1ff725409f864bff7ee2496491323	0	0	68	Ascomycota	Sordariomycetes	Hypocreales	Unassigned	Myxocephala
1ae00a4ece819b7b21dee3dd7ddc913b	0	3	0	Ascomycota	Dothideomycetes	Pleosporales	Phaeosphaeriaceae	Setophoma
1ae25ce5d002572686c87f6aaaf9c66b	43	0	0	Ascomycota	Dothideomycetes	Pleosporales	Unassigned	Unassigned
1af80c311723a6e0075e3f2e87423bdc	16	0	0	Ascomycota	Leotiomycetes	Helotiales	Unassigned	Unassigned
1afa840940fce2134a14bf067769a317	0	44	0	Ascomycota	Sordariomycetes	Cordanales	Cordanaceae	Cordana
1b04ec361bcdae699692892a44f86ce3	69	0	0	Basidiomycota	Agaricomycetes	Agaricales	Unassigned	Unassigned
1b369a3278320508b73ce55eb875cfd3	0	226	0	Mortierellomycota	Mortierellomycetes	Mortierellales	Mortierellaceae	Mortierella
1b453d9f37cc1c08c80fda971935da63	4	0	0	Ascomycota	Unassigned	Unassigned	Unassigned	Unassigned
1be37c5944338e1deec736ab73c2e645	0	0	83	Ascomycota	Sordariomycetes	Hypocreales	Unassigned	Unassigned
1beb87c51eb64aedcd767e2782462069	749	0	0	Ascomycota	Sordariomycetes	Sordariales	Unassigned	Unassigned
1c08f3996931b13b40d5f7edc5e862ad	1	0	0	Ascomycota	Dothideomycetes	Pleosporales	Unassigned	Pseudorobillarda
1c0ece6a06c122f354ebe7e6822b8ce3	0	0	29	Ascomycota	Eurotiomycetes	Chaetothyriales	Unassigned	Unassigned
1c1013690f39918a94b4250983dd763f	2	0	0	Basidiomycota	Agaricomycetes	Sebacinales	Serendipitaceae	Serendipita
1c1cf51d26b81d71ac6958fcd730a7b3	0	31	0	Ascomycota	Unassigned	Unassigned	Unassigned	Unassigned
1c23bef8228b63e82486d2b29f4bd0d2	0	3	0	Ascomycota	Sordariomycetes	Hypocreales	Hypocreaceae	Trichoderma
1c3c597ded945089fae18e5c1684a39e	0	0	8	Ascomycota	Dothideomycetes	Pleosporales	Roussoellaceae	Xenoroussoella
1c4e5bac6cb2c34797fe47beee3eae94	0	21	0	Chytridiomycota	Spizellomycetes	Spizellomycetales	Spizellomycetaceae	Unassigned
1c55ea445bafb288849452ef1f1e86c9	26	0	0	Ascomycota	Sordariomycetes	Sordariales	Cephalothecaceae	Cephalotheca
1c5edf30fa1014b8cdbb5ef665b52585	12	0	0	Mortierellomycota	Mortierellomycetes	Mortierellales	Mortierellaceae	Mortierella
1c96b9b4cd8ec47d2c168bf6c37e85e3	0	0	64	Ascomycota	Sordariomycetes	Hypocreales	Nectriaceae	Unassigned
1c9eb868b74d64a5493f039d5c1ae8d0	20	0	0	Chytridiomycota	Rhizophydiomycetes	Rhizophydiales	Unassigned	Unassigned
1cafda7953742136cde833b6988c480e	0	33	0	Ascomycota	Sordariomycetes	Hypocreales	Nectriaceae	Sarcopodium
1d05f471fbe43f5c7fa202ab1dfbb824	35	0	0	Ascomycota	Sordariomycetes	Sordariales	Lasiosphaeriaceae	Cercophora
1d1ea2fdea189e1931bac9c5fb22d0c7	0	0	30	Rozellomycota	Unassigned	Unassigned	Unassigned	Unassigned
1d396c747c49de816f7b0c2aba5413ab	0	1	0	Chytridiomycota	Rhizophydiomycetes	Rhizophydiales	Unassigned	Unassigned
1d3a9a4eb5ea62f5424c8c474ac34720	2	0	0	Ascomycota	Sordariomycetes	Sordariales	Unassigned	Unassigned
1d3e5643766df034e08a575ba5399d11	128	0	0	Glomeromycota	Unassigned	Unassigned	Unassigned	Unassigned
1d4dcbfb62f44c7bdc770157b752b951	0	0	201	Ascomycota	Dothideomycetes	Botryosphaeriales	Botryosphaeriaceae	Alanphillipsia
1d6766580b249914b7183b74f0b7c2ae	32	0	0	Ascomycota	Sordariomycetes	Hypocreales	Stachybotryaceae	Striaticonidium
1d6fcb006ffdec7a939a5a14e4470666	96	0	0	Ascomycota	Sordariomycetes	Hypocreales	Niessliaceae	Niesslia
1d8283d2fdbdca1cd5dbf400cbe131ac	0	0	2	Ascomycota	Eurotiomycetes	Chaetothyriales	Cyphellophoraceae	Cyphellophora
1da3d0c740a831fa7f807837350ce3e9	2	0	0	Ascomycota	Unassigned	Unassigned	Unassigned	Unassigned
1dc1b270b16dcd95c2af08ec515cc4a7	1	0	0	Ascomycota	Eurotiomycetes	Chaetothyriales	Cyphellophoraceae	Cyphellophora
1dea0d077e171a3ce479104ad026e513	0	0	3	Ascomycota	Dothideomycetes	Pleosporales	Phaeosphaeriaceae	Didymocyrtis
1df2663909a92a9af75f5a00ad9b3d1f	82	0	0	Ascomycota	Sordariomycetes	Hypocreales	Clavicipitaceae	Metapochonia
1e4953088a4a59cae33b1f081a9f8bf3	0	6	0	Ascomycota	Sordariomycetes	Hypocreales	Unassigned	Unassigned
1e4e128d5f0c0b2103bc34abc884549a	0	0	3	Ascomycota	Dothideomycetes	Acrospermales	Unassigned	Unassigned
1e519f8f095ab29fadbc4edd9c7c5d8f	21	0	0	Basidiomycota	Agaricomycetes	Unassigned	Unassigned	Unassigned
1e5816f9020fa631747b4abafe29168b	0	282	0	Rozellomycota	Unassigned	Unassigned	Unassigned	Unassigned
1e6532063033984a763fedeee28b9359	393	0	0	Ascomycota	Dothideomycetes	Pleosporales	Unassigned	Unassigned
1e7f602ecc7a691f019bf9c276f89aaa	4	0	0	Chytridiomycota	Rhizophydiomycetes	Rhizophydiales	Unassigned	Unassigned
1e8b922eba85240154144ac70008dcc2	9	0	0	Ascomycota	Sordariomycetes	Myrmecridiales	Unassigned	Unassigned
1e8d3b9bcfcc2cfc440daca699fb296b	50	0	0	Ascomycota	Dothideomycetes	Pleosporales	Periconiaceae	Periconia
1eb9c43cdb6ae3e9ba00da17cb7daee9	0	0	3	Ascomycota	Unassigned	Unassigned	Unassigned	Unassigned
1ec315494d1ea53a2120a5046628adf4	0	6	0	Ascomycota	Sordariomycetes	Magnaporthales	Unassigned	Unassigned
1ec8f77d6d6a8966edbbcf529d86f8fc	0	0	20	Chytridiomycota	GS14	Unassigned	Unassigned	Unassigned
1ee5f711850ab09bf86a86f6f621c9b7	0	193	0	Mortierellomycota	Mortierellomycetes	Mortierellales	Mortierellaceae	Mortierella
1efe76798db6ec104562b55436c1fb47	0	12	0	Ascomycota	Sordariomycetes	Hypocreales	Nectriaceae	Unassigned
1f1587d588f287a51bfb00cfb24ac146	5	0	0	Ascomycota	Unassigned	Unassigned	Unassigned	Unassigned
1f3d0b8ab80041cbb6bdcca63dc19ba1	147	0	0	Ascomycota	Sordariomycetes	Hypocreales	Unassigned	Unassigned
1f4cb60012f8ca5cde45130ea56e2ffb	0	3	0	Rozellomycota	Unassigned	Unassigned	Unassigned	Unassigned
1f6d76017e4cff4c7de6140cd7c6f54d	0	0	3	Ascomycota	Sordariomycetes	Hypocreales	Hypocreaceae	Trichoderma
1f817e4f1588da29f52257f5a9ed07f3	0	1	0	Rozellomycota	Unassigned	Unassigned	Unassigned	Unassigned
1fcabf75be0a6d3c3cd53341cbfe5869	19	0	0	Ascomycota	Sordariomycetes	Hypocreales	Nectriaceae	Sarcopodium
1ffac54890071dc4202705d405c5f38b	60	92	0	Ascomycota	Eurotiomycetes	Chaetothyriales	Herpotrichiellaceae	Unassigned
1ffce72bbdfd13759137f76cfa3c6ac7	0	0	4	Basidiomycota	Agaricomycetes	Auriculariales	Unassigned	Unassigned
201a403980449e7a3e1f8f98a9d6bdb3	74	0	0	Ascomycota	Dothideomycetes	Pleosporales	Unassigned	Unassigned
20307dbcac9417e7856823d60b98ffde	0	10	0	Rozellomycota	Unassigned	Unassigned	Unassigned	Unassigned
204d1dcfeb605d1ed772a0ec0563239e	0	0	11	Ascomycota	Eurotiomycetes	Chaetothyriales	Unassigned	Unassigned
204e1ab0cd7973a1e3a3b855840739b6	2	0	0	Kickxellomycota	Ramicandelaberomycetes	Ramicandelaberales	Ramicandelaberaceae	Ramicandelaber
207e43ec31dde7058a2487b2beb257dd	6	0	0	Basidiomycota	Agaricomycetes	Unassigned	Unassigned	Unassigned
207efc4cb56007a6c8b4c2b482be5af9	6	0	0	Ascomycota	Dothideomycetes	Unassigned	Unassigned	Unassigned
20e809b291b10b7217e1febd81fbb2bc	16	0	0	Chytridiomycota	Rhizophlyctidomycetes	Rhizophlyctidales	Rhizophlyctidaceae	Rhizophlyctis
20ec8e228913eff15a25e45a418272dc	9	0	0	Ascomycota	Leotiomycetes	Helotiales	Unassigned	Unassigned
20f3c7edb1187e58d524f9db70d8939c	5	0	0	Ascomycota	Dothideomycetes	Mycosphaerellales	Mycosphaerellaceae	Cercospora
212270e88debd98fd40757063bdb4bb4	0	0	4	Ascomycota	Sordariomycetes	Hypocreales	Unassigned	Unassigned
219d9e916267b3b7257ff09439e14119	0	0	20	Ascomycota	Sordariomycetes	Hypocreales	Nectriaceae	Unassigned
21ac95b33f5fe242d152dcde9f066af3	0	0	14	Ascomycota	Sordariomycetes	Hypocreales	Unassigned	Unassigned
21dae11866c96c7865ee49322c4f758e	3	0	0	Ascomycota	Dothideomycetes	Pleosporales	Melanommataceae	Camposporium
21e5d9ca38ed52f19a65c7d8258bf2ea	0	0	91	Chytridiomycota	Rhizophydiomycetes	Rhizophydiales	Unassigned	Unassigned
21fe74d1d66ca6b43dc52873511ab64e	0	0	2	Ascomycota	Sordariomycetes	Unassigned	Unassigned	Unassigned
2212209a00ebe6798d6373b5742edebe	0	7	0	Basidiomycota	Tremellomycetes	Filobasidiales	Filobasidiaceae	Filobasidium
2244d5168560de4dd6857d0c413a1b91	24	0	0	Ascomycota	Sordariomycetes	Hypocreales	Stachybotryaceae	Striaticonidium
2269c8f44c13b6cc5e9176bbaada2faf	0	4	0	Chytridiomycota	Spizellomycetes	Spizellomycetales	Unassigned	Unassigned
22ae31f709f9bd4ed70bd567ef2c7d91	0	0	185	Ascomycota	Unassigned	Unassigned	Unassigned	Unassigned
22f03ba6495e6fbb63997c10430e609d	0	0	11	Ascomycota	Dothideomycetes	Pleosporales	Unassigned	Unassigned
22f13d3b62c9537978c2bfb500f82a77	9	0	0	Basidiomycota	Microbotryomycetes	Unassigned	Unassigned	Unassigned
2300c297f97a66c86102e4c28322e98e	16	0	0	Ascomycota	Sordariomycetes	Hypocreales	Unassigned	Unassigned
23031a0eea7ff28933a2ca8b50a1c89f	0	20	0	Ascomycota	Sordariomycetes	Hypocreales	Clavicipitaceae	Metacordyceps
230bd9a14842d17ebd96d9c8a6856d1f	32	0	0	Ascomycota	Dothideomycetes	Pleosporales	Phaeosphaeriaceae	Paraphoma
2317ccb49e56da82aaff182b763ba58f	0	4	0	Ascomycota	Pezizomycetes	Pezizales	Unassigned	Unassigned
231eb249ad9c4bdc3a611f5eda42bdfc	0	0	17	Ascomycota	Sordariomycetes	Hypocreales	Unassigned	Sarocladium
237f13cb092c17e20edd14eb41cc92b4	47	0	0	Ascomycota	Sordariomycetes	Sordariales	Unassigned	Unassigned
23eb1e259758a8541e2874b74a49f161	0	0	5	Basidiomycota	Agaricomycetes	Cantharellales	Ceratobasidiaceae	Unassigned
24197e168c4f09035453eb2ed974faff	50	0	0	Chytridiomycota	Spizellomycetes	Spizellomycetales	Unassigned	Unassigned
245ebfaa6fd17a7c7d7029c5c4cbf245	440	0	0	Ascomycota	Dothideomycetes	Pleosporales	Phaeosphaeriaceae	Phaeosphaeria
248321437e66f03d8a9c7f75a4f807d4	6	0	0	Mucoromycota	Endogonomycetes	Unassigned	Unassigned	Unassigned
2489e7c2783770c6c6182d7f8c23936b	4	0	0	Chytridiomycota	Spizellomycetes	Spizellomycetales	Unassigned	Unassigned
24c4ae0e7ea666fd037169fc5071c87c	4	0	0	Ascomycota	Sordariomycetes	Sordariales	Chaetomiaceae	Unassigned
24c6b693fbd19f1020354c90aeca8a1f	0	0	2	Ascomycota	Leotiomycetes	Helotiales	Unassigned	Unassigned
24ce7f0da75088f40c3bca1e04fabfdb	0	0	25	Basidiomycota	Agaricomycetes	Polyporales	Unassigned	Unassigned
25032a9fc4bfec9337d6d48f1aef39aa	5	0	0	Ascomycota	Sordariomycetes	Magnaporthales	Unassigned	Unassigned
2505b07d988d33b4579f6bfb582f7af4	0	0	1	Chytridiomycota	Spizellomycetes	Spizellomycetales	Spizellomycetaceae	Unassigned
25465c524a2da56f6c44e2075091ab3a	0	0	160	Ascomycota	Sordariomycetes	Hypocreales	Unassigned	Unassigned
25b3280f17e2960d8c8696b81f6f79b3	0	0	6	Ascomycota	Sordariomycetes	Sordariales	Lasiosphaeriaceae	Unassigned
25e218c45d37e0b98c4343a3a6686da1	0	0	4	Ascomycota	Sordariomycetes	Sordariales	Chaetomiaceae	Gilmaniella
25ed0c0a1b151da22890908999ed8da0	3	0	0	Ascomycota	Sordariomycetes	Unassigned	Unassigned	Unassigned
25f555f5709717f6bb3805c3f09ffd45	0	1	0	Rozellomycota	Unassigned	Unassigned	Unassigned	Unassigned
26220db3df294ccaa8d42493800ce580	12	0	0	Ascomycota	Sordariomycetes	Microascales	Microascaceae	Scedosporium
263d5fcec375f41522071e2baf2689e6	7	0	0	Ascomycota	Leotiomycetes	Unassigned	Unassigned	Unassigned
264df19ecae6b558c83a65f2b1a99c11	1	0	0	Ascomycota	Sordariomycetes	Hypocreales	Unassigned	Sarocladium
26784905e91bae51f78f9e70103a801f	28	0	0	Olpidiomycota	Unassigned	Unassigned	Unassigned	Unassigned
26804d7ae696333699c35037930148b2	66	0	0	Ascomycota	Sordariomycetes	Myrmecridiales	Unassigned	Unassigned
269e0ae11ceb1eeab3b0f27a60a32038	0	0	13	Ascomycota	Dothideomycetes	Pleosporales	Periconiaceae	Periconia
269ec15c6f1835b9dd31efb1e26c582d	19	0	0	Glomeromycota	Paraglomeromycetes	GS24	Unassigned	Unassigned
26a405a652426b165c3fa53e68443688	0	5	0	Basidiomycota	Microbotryomycetes	Sporidiobolales	Sporidiobolaceae	Sporobolomyces
26d4e34ebb7a9f78e3429d9bc8ce0f8b	0	0	15	Ascomycota	Sordariomycetes	Hypocreales	Unassigned	Unassigned
26e4baec1b4aaaf31e242161afcde7e4	2	0	0	Basidiomycota	Agaricomycetes	Unassigned	Unassigned	Unassigned
26f719f36bd23f9a8f998aaa1d4f0399	0	0	506	Basidiomycota	Agaricomycetes	Auriculariales	Exidiaceae	Eichleriella
270c042dbb923e3b4ff3f1298f325499	0	0	3	Ascomycota	Unassigned	Unassigned	Unassigned	Unassigned
270c5898c4485c745c3898ece20e7d3c	3	0	0	Glomeromycota	Archaeosporomycetes	Archaeosporales	Unassigned	Unassigned
2721db18e28f7d60a16dda9575b8ec0d	0	3	0	Ascomycota	Unassigned	Unassigned	Unassigned	Unassigned
272e409500af1fae6617768e427fac56	3	0	0	Ascomycota	Orbiliomycetes	Orbiliales	Orbiliaceae	Arthrobotrys
27454cc006c7df6d2c59ab74a747dd1d	281	0	0	Ascomycota	Orbiliomycetes	Orbiliales	Orbiliaceae	Unassigned
2746a183975e0bd3eaae0ddff21d2a42	0	26	0	Ascomycota	Pezizomycetes	Pezizales	Pezizaceae	Unassigned
276bf147e1153609b682ab30c1a8f748	0	56	0	Ascomycota	Sordariomycetes	Hypocreales	Unassigned	Myxocephala
278fe91eacc833cb5c079bc63881d007	143	0	0	Basidiomycota	Agaricomycetes	Cantharellales	Hydnaceae	Minimedusa
27b49a18d721b3ea0dd6b39c33810c76	7	0	0	Ascomycota	Sordariomycetes	Sordariales	Unassigned	Unassigned
27d435d8781f0278fd8635ba149255a5	89	0	0	Basidiomycota	Agaricomycetes	Tremellodendropsidales	Unassigned	Unassigned
27fce1b272efbafca528ad2b923318c9	49	0	0	Ascomycota	Dothideomycetes	Pleosporales	Periconiaceae	Periconia
285b25e2efeff0b0bb916f30b99f8eba	0	16	0	Ascomycota	Pezizomycetes	Pezizales	Pulvinulaceae	Unassigned
2862bdb4cb7f87dd3fb9a298a8564a4b	0	0	3	Ascomycota	Sordariomycetes	Hypocreales	Unassigned	Unassigned
2895353de838aa4a9ff091feeab1488d	0	0	227	Chytridiomycota	Rhizophydiomycetes	Rhizophydiales	Unassigned	Unassigned
28bf145388a1b6eb48efbb73efcfb3ca	6	0	0	Ascomycota	Dothideomycetes	Unassigned	Unassigned	Unassigned
28c18a9439499312755098d68700ca5b	0	0	1	Ascomycota	Dothideomycetes	Pleosporales	Dictyosporiaceae	Unassigned
28dd479079af30c697dcd5ef80c826a1	41	0	0	Ascomycota	Sordariomycetes	Xylariales	Amphisphaeriaceae	Microdochium
28fe6b8eeb31de8a02c0b6ab7f7b352d	1	0	0	Ascomycota	Sordariomycetes	Unassigned	Unassigned	Unassigned
291787e65755c5f73db55ecc765f590d	5	0	0	Ascomycota	Sordariomycetes	Microascales	Microascaceae	Scedosporium
296dd4a680e2e5ef5ad7d1d700ea8be3	0	5	0	Ascomycota	Sordariomycetes	Glomerellales	Plectosphaerellaceae	Unassigned
29c75b672601e65c4a63312ac0196526	0	0	4	Mortierellomycota	Mortierellomycetes	Mortierellales	Mortierellaceae	Mortierella
29eabcdd3ca6f6788325160d234d891a	0	0	32	Ascomycota	Sordariomycetes	Sordariales	Chaetomiaceae	Trichocladium
2a50b02019e31ed51b59d87d38b44bec	20	0	0	Ascomycota	Leotiomycetes	Unassigned	Unassigned	Unassigned
2a70675f9829566967cbc4b48b517d4f	6	0	0	Ascomycota	Unassigned	Unassigned	Unassigned	Unassigned
2a74027fc6c3c5580503c533b7e8af04	0	6	0	Basidiomycota	Agaricomycetes	Sebacinales	Serendipitaceae	Serendipita
2a970dd87d8d6a351de98769ebf9ae82	0	23	0	Rozellomycota	Unassigned	Unassigned	Unassigned	Unassigned
2a9a7a1f2c0a7c669b159389dd1dc6b5	139	0	0	Basidiomycota	Agaricomycetes	Agaricales	Clavariaceae	Unassigned
2b2b43030f777b5a652a4a5a9c11bfe3	0	0	17	Ascomycota	Sordariomycetes	Chaetosphaeriales	Chaetosphaeriaceae	Pseudophialocephala
2b2bb9d405ff92b435c250adcd68f006	1	0	0	Basidiomycota	Agaricomycetes	Polyporales	Ganodermataceae	Unassigned
2b3ad3e2f70077774bae27ec3365a8e0	0	0	96	Ascomycota	Dothideomycetes	Pleosporales	Roussoellaceae	Neoroussoella
2b5ca1fcc75bce2b388d2e715164b6f1	0	0	3	Ascomycota	Unassigned	Unassigned	Unassigned	Unassigned
2ba83ab4514d8b3ce1e99cdfd1b0618a	0	0	6	Basidiomycota	Tremellomycetes	Tremellales	Bulleribasidiaceae	Vishniacozyma
2bc240ad4e61efa5916771a0659b2270	10	0	0	Ascomycota	Sordariomycetes	Sordariales	Lasiosphaeriaceae	Unassigned
2bce7081ab459747c35066ddeb5b0cad	7	0	0	Ascomycota	Sordariomycetes	Hypocreales	Clavicipitaceae	Metarhizium
2bdec10f674edde8cf6a68de873af951	0	0	6	Ascomycota	Dothideomycetes	Mycosphaerellales	Mycosphaerellaceae	Cercospora
2be07a8d72925262126f2a02c52dddea	422	0	0	Ascomycota	Eurotiomycetes	Chaetothyriales	Herpotrichiellaceae	Exophiala
2bedeb89661d80b8d62e9679b78d5000	0	0	56	Ascomycota	Dothideomycetes	Botryosphaeriales	Botryosphaeriaceae	Unassigned
2bfb4457a74a17e8d31755244af8f841	20	0	0	Glomeromycota	Archaeosporomycetes	Archaeosporales	Archaeosporaceae	Unassigned
2c0fb6af14d26cf33f208d3a8ee7b36f	4	0	0	Ascomycota	Sordariomycetes	Hypocreales	Stachybotryaceae	Striatibotrys
2c3dd00d36244197e05f5cfb820ad3e2	0	0	7	Ascomycota	Sordariomycetes	Sordariales	Unassigned	Unassigned
2c4dd1f38867abf4b4517e2f4a8c504f	47	0	0	Chytridiomycota	Rhizophydiomycetes	Rhizophydiales	Rhizophydiaceae	Unassigned
2c511f777691cbc97a4785a3f39f581a	1	0	0	Basidiomycota	Microbotryomycetes	Unassigned	Unassigned	Unassigned
2c9c69120885ad784eda602fec625684	0	0	10	Ascomycota	Dothideomycetes	Pleosporales	Phaeosphaeriaceae	Unassigned
2ccb83a0d8fbff39328aceb43c07fa5b	0	0	29	Ascomycota	Sordariomycetes	Coniochaetales	Coniochaetaceae	Coniochaeta
2ce092c881fd02cf12ea289c5b7e6305	0	0	347	Ascomycota	Dothideomycetes	Pleosporales	Didymosphaeriaceae	Unassigned
2ce0a66ddf5d01afcab032448c02c25d	0	0	2	Ascomycota	Sordariomycetes	Xylariales	Unassigned	Unassigned
2d1d402a82940601cf5654f8e4fc49a8	35	0	0	Ascomycota	Sordariomycetes	Hypocreales	Niessliaceae	Niesslia
2d3f930c1de0d9d807cb3bb47223fed6	3	0	0	Ascomycota	Sordariomycetes	Sordariales	Unassigned	Unassigned
2d59919b8552cbb7c59ba42cfac620fb	1	0	0	Basidiomycota	Tremellomycetes	Tremellales	Bulleribasidiaceae	Dioszegia
2d5d9c8a471ddd919ed645244ce6d13f	7	2	0	Chytridiomycota	Spizellomycetes	Spizellomycetales	Unassigned	Unassigned
2d67c36b0f30bad24e1ef67aefc870be	0	0	17	Ascomycota	Dothideomycetes	Pleosporales	Phaeosphaeriaceae	Phaeosphaeria
2d6b27a92124c116d935ca886a709729	0	0	11	Ascomycota	Sordariomycetes	Sordariales	Podosporaceae	Unassigned
2d77c76c37e0f2d32735668dfa7f1827	2	0	0	Ascomycota	Leotiomycetes	Unassigned	Unassigned	Unassigned
2da8cad571d04ac43f232fdd48709ab3	60	0	0	Basidiomycota	Agaricomycetes	Unassigned	Unassigned	Unassigned
2dfa20c7ba6303b8f77f201861d0c5dd	2	0	0	Kickxellomycota	Unassigned	Unassigned	Unassigned	Unassigned
2e0318776174778c583257b6be6ed72c	125	0	0	Basidiomycota	Agaricomycetes	Unassigned	Unassigned	Unassigned
2e21a6df56e4ac51fa917edad58516eb	48	0	0	Ascomycota	Unassigned	Unassigned	Unassigned	Unassigned
2e72b18cfbd58d2aa8ec7c4418a0ff86	2	0	0	Glomeromycota	Archaeosporomycetes	Archaeosporales	Archaeosporaceae	Archaeospora
2e8ce8bbbd25329ed3414097f93fdb5c	181	0	0	Ascomycota	Dothideomycetes	Pleosporales	Pyrenochaetopsidaceae	Xenopyrenochaetopsis
2e952f00c9a979f43c4f2a825d33a74e	88	0	0	Mucoromycota	Endogonomycetes	Unassigned	Unassigned	Unassigned
2ec78aa5c1d5a398d0018ea6b630e414	8	0	0	Ascomycota	Sordariomycetes	Hypocreales	Stachybotryaceae	Striaticonidium
2ee298ccbf917a15f6425efa0b9a7f05	0	0	22	Ascomycota	Dothideomycetes	Pleosporales	Unassigned	Unassigned
2f2a4761399823c6d7f40fc542987026	0	0	12	Ascomycota	Sordariomycetes	Sordariales	Sordariaceae	Neurospora
2f2bec35f559dd80b9c0edce02f6881e	13	0	0	Ascomycota	Unassigned	Unassigned	Unassigned	Unassigned
2f344e253be0a8c2394b7d39f5977999	13	0	0	Glomeromycota	Archaeosporomycetes	Archaeosporales	Unassigned	Unassigned
2f6347012ca96d60ef53815ea585959d	0	0	12	Ascomycota	Sordariomycetes	Hypocreales	Unassigned	Unassigned
2f7b18ccd97973e846b1264eecb3ec70	1	0	0	Chytridiomycota	Rhizophydiomycetes	Rhizophydiales	Unassigned	Unassigned
2fa109e18b91ae3355d54ff9a11b9d2a	0	0	5	Ascomycota	Sordariomycetes	Hypocreales	Niessliaceae	Niesslia
2fa4761ea98698c6f9b1030b0f9d7ab3	0	0	52	Ascomycota	Sordariomycetes	Hypocreales	Hypocreaceae	Trichoderma
2fa5534ee2c31193df1634dbcedb02b8	10	0	0	Chytridiomycota	Rhizophydiomycetes	Rhizophydiales	Unassigned	Unassigned
2faba49e2e11f35b2a81a406ffab5bd3	7	0	0	Chytridiomycota	Rhizophydiomycetes	Rhizophydiales	Terramycetaceae	Terramyces
2fd655c946ea4a51e1a4455b03b18131	0	0	250	Ascomycota	Dothideomycetes	Pleosporales	Unassigned	Unassigned
2fff42b3884bf4a9d9d7e2635d3b9d57	0	3	0	Ascomycota	Dothideomycetes	Pleosporales	Phaeosphaeriaceae	Setophoma
30019c55a1a53148b10fd81b255b38a7	30	2	0	Ascomycota	Dothideomycetes	Pleosporales	Didymosphaeriaceae	Pseudopithomyces
3012acb65962ce88d150fe65f818bd60	5	0	0	Chytridiomycota	Spizellomycetes	Spizellomycetales	Spizellomycetaceae	Unassigned
30216ac7aea6d64529019e2ba54e44ee	8	0	0	Ascomycota	Sordariomycetes	Xylariales	Amphisphaeriaceae	Microdochium
30454862071d8984dd10bdd1ba9f0c69	3	0	0	Ascomycota	Sordariomycetes	Xylariales	Microdochiaceae	Idriella
3056ae1e503470dd52175e3258949a82	0	5	0	Basidiomycota	Agaricomycetes	Agaricales	Entolomataceae	Entoloma
305e03fa28cb07f30457cd3129882261	9	0	0	Ascomycota	Sordariomycetes	Sordariales	Unassigned	Unassigned
30771341007d95efd08088a7555ec90a	0	0	3	Chytridiomycota	Spizellomycetes	Spizellomycetales	Unassigned	Unassigned
307bb2368d37496665b7b8a1450ea5c2	26	0	0	Ascomycota	Leotiomycetes	Helotiales	Leotiaceae	Alatospora
308a16b51c259da46b9cd470e8432113	555	0	0	Basidiomycota	Agaricomycetes	Unassigned	Unassigned	Unassigned
308ba92725cc2a813904a68ca524328a	12	5	130	Ascomycota	Dothideomycetes	Pleosporales	Periconiaceae	Periconia
308c3173b8cac8970195b6a1f955beb4	0	0	16	Basidiomycota	Agaricomycetes	Agaricales	Bolbitiaceae	Conocybe
30e197cbbee355bf45cab67e51140ddd	9	0	0	Ascomycota	Orbiliomycetes	Orbiliales	Unassigned	Unassigned
30f2dd9cb468fba9b988a6fd6bee27c2	0	6	0	Ascomycota	Leotiomycetes	Helotiales	Unassigned	Unassigned
30f6e90fa78b5ac35c3849ceb91b8714	0	16	0	Ascomycota	Sordariomycetes	Hypocreales	Nectriaceae	Fusarium
313f0c7f698bcd130b2b46927b3a7c76	0	0	1	Ascomycota	Dothideomycetes	Pleosporales	Phaeosphaeriaceae	Phaeosphaeria
3142268fc0eb02e83facbea68d7270ce	14	0	0	Rozellomycota	Unassigned	Unassigned	Unassigned	Unassigned
3171e532f43976689a29a7182cad5e82	4	0	0	Ascomycota	Dothideomycetes	Pleosporales	Periconiaceae	Periconia
317ed78190ce27dab68a48aa798fd81a	0	2	0	Basidiomycota	Agaricomycetes	Agaricales	Clavariaceae	Clavaria
31854bbe5bce057fc9e792e075575665	0	0	119	Ascomycota	Dothideomycetes	Pleosporales	Periconiaceae	Periconia
318f5f98a6436c6df43dca59eeab6a00	0	10	0	Ascomycota	Sordariomycetes	Hypocreales	Nectriaceae	Varicosporellopsis
31b58ad213941ed4e426bac77518b776	0	0	5	Chytridiomycota	Unassigned	Unassigned	Unassigned	Unassigned
31cd8eb8d378d72cc1b1a0a8b24c5524	146	0	0	Mortierellomycota	Unassigned	Unassigned	Unassigned	Unassigned
31d85da5837aeaac6f726e00e5afeb7a	0	103	0	Rozellomycota	Unassigned	Unassigned	Unassigned	Unassigned
31ea760418cf157c9c199721e4a2cfec	0	2	0	Ascomycota	Unassigned	Unassigned	Unassigned	Unassigned
320d5fda3cf768bf12bc3c05edf838d1	40	0	0	Ascomycota	Sordariomycetes	Sordariales	Podosporaceae	Cladorrhinum
3215abc9c01b9813a8248266adea19a7	0	0	5	Chytridiomycota	Unassigned	Unassigned	Unassigned	Unassigned
3222ca1f5d517c1a93b5b5d6a65a89a6	139	0	0	Ascomycota	Dothideomycetes	Pleosporales	Pleosporaceae	Bipolaris
3232a9fdb6ffcfd0f97bce72bf26b7c5	9	0	0	Ascomycota	Sordariomycetes	Sordariales	Chaetomiaceae	Gilmaniella
323f9434027840aaf79302e9f2d024b6	1	0	0	Basidiomycota	Tremellomycetes	Filobasidiales	Filobasidiaceae	Naganishia
325686ed1aea7e238d1d7bd97d20994d	102	0	0	Ascomycota	Dothideomycetes	Pleosporales	Cucurbitariaceae	Pyrenochaetopsis
325fc5cd7bd22866d94dc64e5c9c76a1	4	0	0	Ascomycota	Dothideomycetes	Pleosporales	Melanommataceae	Camposporium
327683d22edc4faf581fb509910acaaf	0	0	8	Ascomycota	Dothideomycetes	Pleosporales	Didymosphaeriaceae	Paraconiothyrium
327751955c43da6a78b624ec8702708e	148	0	0	Ascomycota	Sordariomycetes	Sordariales	Sordariaceae	Neurospora
327968afc5b5bf52dbacef020350439a	4	6	0	Ascomycota	Sordariomycetes	Sordariales	Unassigned	Unassigned
327dde9c668ada856b42f62a37a1ca6c	0	0	16	Rozellomycota	Unassigned	Unassigned	Unassigned	Unassigned
32801b54affc98300a8ba9b1490d9da5	19	0	0	Ascomycota	Leotiomycetes	Thelebolales	Pseudeurotiaceae	Gymnostellatospora
328abef77141db96a14231f8bd39fcde	0	0	143	Mortierellomycota	Mortierellomycetes	Mortierellales	Mortierellaceae	Unassigned
3295c400448ecf31baac9800bf52fbd6	3	0	0	Basidiomycota	Unassigned	Unassigned	Unassigned	Unassigned
329af9493751edc6dd2bee37f3608e7e	0	27	0	Ascomycota	Sordariomycetes	Cordanales	Cordanaceae	Cordana
329ccaf7f83e1a722969df13a7c6f770	120	0	0	Ascomycota	Dothideomycetes	Pleosporales	Cucurbitariaceae	Pyrenochaetopsis
32ac2769cb31a8b70f7a20e8dc592512	7	0	0	Ascomycota	Dothideomycetes	Pleosporales	Phaeosphaeriaceae	Paraphoma
32ad3069932442a27c64d9a1a7651b5d	0	10	0	Ascomycota	Eurotiomycetes	Chaetothyriales	Herpotrichiellaceae	Unassigned
32b8815653cfe52aeb32cd68159a866f	0	0	18	Basidiomycota	Tremellomycetes	Tremellales	Bulleribasidiaceae	Hannaella
32d5953cde0b6d6468c53814154a280a	6	0	0	Basidiomycota	Tremellomycetes	Cystofilobasidiales	Mrakiaceae	Itersonilia
32f31e78a23a69fd2bf7892f35ff1cbf	0	10	0	Rozellomycota	Unassigned	Unassigned	Unassigned	Unassigned
32f347a8266a0d90e72d61d1b66c2109	4	0	0	Ascomycota	Sordariomycetes	Microascales	Ceratocystidaceae	Berkeleyomyces
33024d7551230877a063587e6c974e9b	18	0	0	Basidiomycota	Agaricomycetes	Cantharellales	Ceratobasidiaceae	Unassigned
330a64b02878bf4fedb60d747d1e9a49	117	0	0	Chytridiomycota	Unassigned	Unassigned	Unassigned	Unassigned
333bd315d3df294a3bc6edf5777d87eb	18	0	0	Ascomycota	Sordariomycetes	Unassigned	Unassigned	Unassigned
334cd8d9756d5424cbc39f07f5ba80d7	0	3	0	Ascomycota	Dothideomycetes	Pleosporales	Unassigned	Unassigned
336f805b1033d5f9e37da7b66b43324f	4	0	0	Glomeromycota	Archaeosporomycetes	Archaeosporales	Archaeosporaceae	Archaeospora
337584507f2d70ed648831560ada3ed8	2	0	0	Basidiomycota	Agaricomycetes	Agaricales	Psathyrellaceae	Psathyrella
34229a14a65359a312831ec3eeb98e91	66	0	0	Basidiomycota	Agaricomycetes	Unassigned	Unassigned	Unassigned
34617110f6729a5664a1186fc06ac204	0	25	0	Basidiomycota	Agaricomycetes	Unassigned	Unassigned	Unassigned
347fece957b6cb0bdead4ed728decc9c	0	4	0	Ascomycota	Leotiomycetes	Helotiales	Helotiaceae	Tetracladium
3480882bf4207e947bfbe43a493c8d96	20	0	0	Ascomycota	Sordariomycetes	Unassigned	Unassigned	Unassigned
34d95fd590919a8cf55e5cf3ef3444ac	0	3	0	Ascomycota	Unassigned	Unassigned	Unassigned	Unassigned
34eee4d2173763e4ee186e056464772f	0	3	0	Rozellomycota	Unassigned	Unassigned	Unassigned	Unassigned
34fd22f1802a2d8439bbcb7339d68140	0	0	25	Ascomycota	Unassigned	Unassigned	Unassigned	Unassigned
35128f4e8011073ca37c454ebdf9ec37	0	0	14	Ascomycota	Dothideomycetes	Pleosporales	Acrocalymmaceae	Acrocalymma
35590c3c9b5f78b272e545820b33ebca	2	0	0	Basidiomycota	Microbotryomycetes	Sporidiobolales	Sporidiobolaceae	Sporobolomyces
356c2b816d589aedc8eace827e31a8eb	0	5	0	Ascomycota	Unassigned	Unassigned	Unassigned	Unassigned
35cad93e8ab5cfec8cabb24f12af902a	0	10	0	Ascomycota	Archaeorhizomycetes	Archaeorhizomycetales	Archaeorhizomycetaceae	Archaeorhizomyces
360483e616dbb1dbaf84582f34668c31	0	12	0	Basidiomycota	Agaricomycetes	Auriculariales	Unassigned	Unassigned
3621e89f5ef12c171e94b069c0979d54	0	0	5	Ascomycota	Dothideomycetes	Pleosporales	Torulaceae	Torula
3622572715e426c37414e7a78ea4acd0	10	0	0	Basidiomycota	Unassigned	Unassigned	Unassigned	Unassigned
3639fe09de4be788e3d4d7e454a68347	0	0	53	Ascomycota	Dothideomycetes	Pleosporales	Torulaceae	Torula
363d1c7b5bbabe137d53aa489f5de636	0	2	0	Basidiomycota	Tremellomycetes	Tremellales	Bulleribasidiaceae	Vishniacozyma
36521c03f11ae362ef826aaa946db90e	0	1	0	Ascomycota	Sordariomycetes	Sordariales	Unassigned	Unassigned
365699a12c9264213fefe574cfe214cd	0	3	0	Ascomycota	Pezizomycetes	Pezizales	Unassigned	Unassigned
36999530774cf6d756dc9560114e309a	0	25	0	Ascomycota	Sordariomycetes	Sordariales	Lasiosphaeriaceae	Cercophora
37176aaa7e6c8c7514abb98711d7cdf1	3	0	0	Glomeromycota	Paraglomeromycetes	Paraglomerales	Paraglomeraceae	Paraglomus
373ae523e89bfec7fad533c37010f7fc	25	0	0	Ascomycota	Sordariomycetes	Hypocreales	Stachybotryaceae	Striaticonidium
373e2a5287ccd3d90926b1acfb3d7a1d	20	0	0	Ascomycota	Sordariomycetes	Myrmecridiales	Unassigned	Unassigned
37815d6c1ce468d22dcd101096f4cbfc	0	0	40	Ascomycota	Sordariomycetes	Hypocreales	Unassigned	Unassigned
378a3d3fe1cf43553bf2beed5be27f76	0	0	2	Ascomycota	Leotiomycetes	Helotiales	Helotiaceae	Tetracladium
378acf5d4e57286491a0aae5bc68da9d	1	0	0	Ascomycota	Eurotiomycetes	Chaetothyriales	Unassigned	Unassigned
378be0145e6898119772b7ade3983873	0	0	21	Ascomycota	Dothideomycetes	Pleosporales	Dictyosporiaceae	Dictyocheirospora
37c80c85592f0d51c17af787094419c1	0	0	57	Ascomycota	Sordariomycetes	Hypocreales	Unassigned	Sarocladium
37faeff6d02a62e79cf0844859c499b7	60	0	0	Chytridiomycota	Chytridiomycetes	Chytridiales	Chytridiaceae	Dendrochytridium
380f6e13e794a6365ee6ad567c9c07ba	23	0	0	Ascomycota	Sordariomycetes	Unassigned	Unassigned	Unassigned
383b80ff112c4aaac76821ed6918672a	0	0	1	Ascomycota	Leotiomycetes	Helotiales	Unassigned	Unassigned
3857da1e3add7f31a3fa12ab91150c45	106	0	0	Basidiomycota	Agaricomycetes	Agaricales	Stephanosporaceae	Cristinia
3867bd33b6ee7fdad7cc66907b4078e6	0	0	2	Ascomycota	Dothideomycetes	Pleosporales	Cucurbitariaceae	Unassigned
3890978371fe06dc8ec2a7055bf33a54	0	42	0	Ascomycota	Dothideomycetes	Acrospermales	Unassigned	Unassigned
38a32a6a5ea580db0f8fa37bd5bf2ce2	0	4	0	Ascomycota	Eurotiomycetes	Eurotiales	Aspergillaceae	Aspergillus
38da812badd44d166288052c08718f1a	0	0	8	Ascomycota	Unassigned	Unassigned	Unassigned	Unassigned
38e5f801513520df4601c1a3dc4554a0	9	0	0	Chytridiomycota	Lobulomycetes	Lobulomycetales	Unassigned	Unassigned
3906514dc375627e33eeef53b4f59eab	3	0	0	Ascomycota	Sordariomycetes	Hypocreales	Niessliaceae	Niesslia
39128a349668004347f1370eff633508	0	1	0	Ascomycota	Orbiliomycetes	Orbiliales	Orbiliaceae	Unassigned
39311c676bc4ab956a7ae75dbd959cd8	2	0	0	Ascomycota	Sordariomycetes	Myrmecridiales	Unassigned	Unassigned
393860843bf9a414d49d983e918f12a0	0	0	68	Ascomycota	Sordariomycetes	Microascales	Unassigned	Unassigned
394966cde4ee9ee98eaaa66edad11dce	4	0	0	Ascomycota	Unassigned	Unassigned	Unassigned	Unassigned
39d1b7baa78b1fda9616e10727e1bfba	0	0	118	Ascomycota	Sordariomycetes	Hypocreales	Unassigned	Unassigned
39dc9ffeb1f2b46318665c8b39201d51	8	0	0	Ascomycota	Sordariomycetes	Hypocreales	Unassigned	Unassigned
39f44defecb708c4de618ca434dbcbc5	0	169	0	Ascomycota	Sordariomycetes	Hypocreales	Nectriaceae	Dactylonectria
3a23ce8a120c383065f4991095e7dcdf	0	2	0	Chytridiomycota	Unassigned	Unassigned	Unassigned	Unassigned
3a2e63eef4c15e789e134c075875535b	0	0	19	Mucoromycota	Endogonomycetes	Unassigned	Unassigned	Unassigned
3a4a6b4d8303e0e649cc0499c75a618f	4	0	0	Ascomycota	Unassigned	Unassigned	Unassigned	Unassigned
3a9437ceb3154232ea60384d9c150fda	0	0	63	Ascomycota	Sordariomycetes	Hypocreales	Unassigned	Unassigned
3ad33bc174686a3bf9a766cdd7df2ec6	0	9	0	Ascomycota	Dothideomycetes	Pleosporales	Phaeosphaeriaceae	Unassigned
3afdec4ea27b5abdd3058443b8d1abed	0	0	40	Ascomycota	Sordariomycetes	Hypocreales	Clavicipitaceae	Metacordyceps
3b01850544bcde21f67dcdec5353b06a	95	0	0	Basidiomycota	Agaricomycetes	Auriculariales	Unassigned	Unassigned
3b13518c3248e39195c12af0bb5b6a9b	4	0	0	Basidiomycota	Agaricomycetes	Agaricales	Psathyrellaceae	Unassigned
3b22385def8427c2fd65f2cb4b94f25d	0	0	3	Ascomycota	Dothideomycetes	Pleosporales	Didymosphaeriaceae	Paraconiothyrium
3b740c1bedf8f165baa887c61313421c	2	0	0	Basidiomycota	Microbotryomycetes	Sporidiobolales	Sporidiobolaceae	Sporobolomyces
3b9174f0e06bd16b0a1cc105a71518a2	137	0	0	Ascomycota	Sordariomycetes	Myrmecridiales	Unassigned	Unassigned
3c335ca5315d8c2dfcc6efecb8221777	11	0	0	Glomeromycota	Archaeosporomycetes	Archaeosporales	Ambisporaceae	Ambispora
3c49d1f594e8e3c2a7fc5a092651d89e	5	0	0	Ascomycota	Archaeorhizomycetes	Archaeorhizomycetales	Archaeorhizomycetaceae	Archaeorhizomyces
3c8cbef5d4d85cacda8ebdfc8cd21bda	18	0	0	Ascomycota	Leotiomycetes	Helotiales	Leotiaceae	Alatospora
3c927923a1b17be66d491b55105ade92	0	0	7	Ascomycota	Sordariomycetes	Hypocreales	Nectriaceae	Unassigned
3c9bb6b37ec27cecc5e682ad03880c1d	2	0	0	Mortierellomycota	Mortierellomycetes	Mortierellales	Unassigned	Unassigned
3cc17039871380e65737ca39872699b6	2	0	0	Ascomycota	Dothideomycetes	Pleosporales	Dictyosporiaceae	Unassigned
3cc5a1881d955ac4cc502c717759eb26	6	0	0	Ascomycota	Leotiomycetes	Helotiales	Helotiaceae	Tetracladium
3cd756e2d2c5c790cbfdc2af62a7d855	12	0	0	Ascomycota	Sordariomycetes	Sordariales	Chaetomiaceae	Trichocladium
3ce1b1d5fca72a1eef751c2016c9707f	3	0	0	Ascomycota	Unassigned	Unassigned	Unassigned	Unassigned
3d02f0c5b245958b4e51b392a093c253	3	0	0	Basidiomycota	Agaricomycetes	Unassigned	Unassigned	Unassigned
3d27c3df9da2feb6e3aeaf133ec95e38	2	0	0	Basidiomycota	Agaricomycetes	Tremellodendropsidales	Unassigned	Unassigned
3d6b005426d6aef7d4ae96190b17e3c2	5	0	0	Ascomycota	Leotiomycetes	Helotiales	Helotiaceae	Tetracladium
3d7e6cb57df3fcd42ecad3c7a8a306fb	0	0	3	Ascomycota	Dothideomycetes	Pleosporales	Phaeosphaeriaceae	Unassigned
3d8fe4c3d38bd4918052dd2bba52201b	0	0	3	Chytridiomycota	Lobulomycetes	Lobulomycetales	Unassigned	Unassigned
3d90b5fedfd4a04ee28eeb183c8eb22d	20	0	0	Ascomycota	Sordariomycetes	Microascales	Halosphaeriaceae	Unassigned
3e273d1ad3c796d063dda53174011d35	33	0	0	Ascomycota	Dothideomycetes	Pleosporales	Unassigned	Unassigned
3e32e0cd60da63f30dd91b496b22290d	0	12	0	Basidiomycota	Cystobasidiomycetes	Unassigned	Unassigned	Unassigned
3e345828a74c841edc0c41bd786c4b90	45	0	0	Ascomycota	Sordariomycetes	Glomerellales	Plectosphaerellaceae	Plectosphaerella
3e6b782e746a4888e506a1dded2eb65a	0	0	21	Ascomycota	Sordariomycetes	Sordariales	Lasiosphaeriaceae	Cercophora
3e7365be73f7ccd3f41e8af998d8c54b	4	0	0	Ascomycota	Unassigned	Unassigned	Unassigned	Unassigned
3e84a759d2613a2987de8cba7dbfc3fb	0	0	79	Ascomycota	Sordariomycetes	Hypocreales	Stachybotryaceae	Xenomyrothecium
3ed2f3f4793976372185f547f86061c7	24	0	0	Chytridiomycota	Rhizophlyctidomycetes	Rhizophlyctidales	Unassigned	Unassigned
3edb9e7c6cc54b7938a9a7d6cfe7db03	0	11	0	Chytridiomycota	Unassigned	Unassigned	Unassigned	Unassigned
3efc0f0de6a3f91546acef4545246e5e	0	0	373	Basidiomycota	Agaricomycetes	Auriculariales	Exidiaceae	Eichleriella
3efff41cffd14944fd4c54e87852de13	144	0	0	Ascomycota	Sordariomycetes	Hypocreales	Clavicipitaceae	Metarhizium
3f2821726a6220542f9481caf96946ed	16	0	0	Ascomycota	Dothideomycetes	Unassigned	Unassigned	Unassigned
3f5b4de8832e4ffe1095bd80f7b5ce8d	0	0	2	Ascomycota	Sordariomycetes	Sordariales	Podosporaceae	Unassigned
3f84cc4a10a4bc83e1ac9c576024062f	4	0	0	Ascomycota	Sordariomycetes	Unassigned	Unassigned	Unassigned
3f8db650e494e6060f728d792f02c990	0	1	0	Ascomycota	Sordariomycetes	Sordariales	Unassigned	Unassigned
3fb6dddd6bb6bb31aa36d977e5b9f554	11	0	0	Basidiomycota	Atractiellomycetes	Atractiellales	Hoehnelomycetaceae	Atractiella
3fb8b51c50866c79a4f75cfd3c5c410a	105	0	0	Ascomycota	Leotiomycetes	Helotiales	Leotiaceae	Alatospora
3fdc503b3c92a4dc191be68b20674e64	7	0	0	Ascomycota	Sordariomycetes	Unassigned	Unassigned	Unassigned
3fe5148ebf1387d8092649f262149916	0	0	37	Ascomycota	Dothideomycetes	Acrospermales	Unassigned	Unassigned
4019bca96896606eb01d807d425e7bfd	0	0	23	Ascomycota	Sordariomycetes	Hypocreales	Stachybotryaceae	Striaticonidium
402a3f56374338784e79c5e681b97024	0	15	0	Rozellomycota	Unassigned	Unassigned	Unassigned	Unassigned
407c05ac958c8a575ba45cda724bc231	1	0	0	Ascomycota	Dothideomycetes	Pleosporales	Acrocalymmaceae	Acrocalymma
407c422de4ccf6d644f9f9a8255e343a	2	0	3	Ascomycota	Leotiomycetes	Helotiales	Unassigned	Unassigned
40832bc59b47d6b034171990af95e240	189	0	0	Ascomycota	Sordariomycetes	Sordariales	Lasiosphaeriaceae	Cercophora
40c31db7102b8c1b84c50d6481ecd894	17	0	0	Ascomycota	Dothideomycetes	Pleosporales	Melanommataceae	Pleotrichocladium
41159489a5890ff851c9c9a58b4a3956	6	0	0	Ascomycota	Unassigned	Unassigned	Unassigned	Unassigned
416bb253e435661536401f754b14ff35	0	4	0	Kickxellomycota	Unassigned	Unassigned	Unassigned	Unassigned
41c7569d19ff0dcf45f15b7445d15ed5	1	0	0	Ascomycota	Saccharomycetes	Saccharomycetales	Phaffomycetaceae	Barnettozyma
41ccac64622435b4e9ff82351032d064	1	0	0	Ascomycota	Dothideomycetes	Pleosporales	Dictyosporiaceae	Unassigned
41cefdfcb04c8acd6d0e58896ecf772e	0	0	9	Ascomycota	Sordariomycetes	Hypocreales	Bionectriaceae	Paracylindrocarpon
41fba766c4a46ce7311dc57b7e4b9b3a	0	0	6	Ascomycota	Sordariomycetes	Hypocreales	Unassigned	Unassigned
420ef3383487af686e6ec11836d6743c	0	6	0	Basidiomycota	Agaricomycetes	Polyporales	Ganodermataceae	Ganoderma
42219acdd4c321a7cc7848a40463d997	0	0	4	Ascomycota	Sordariomycetes	Sordariales	Unassigned	Unassigned
4264909d428f1dd0c19f1c6c09f46faa	0	0	27	Ascomycota	Eurotiomycetes	Eurotiales	Trichocomaceae	Unassigned
42673745e94bcfb0b9931c7220b432f3	0	0	7	Mortierellomycota	Mortierellomycetes	Mortierellales	Mortierellaceae	Mortierella
4268c969326f798b89522288e30dc3ca	0	4	0	Ascomycota	Sordariomycetes	Hypocreales	Nectriaceae	Unassigned
42b5e65ecca04240ab405a8f8e19fe23	5	0	0	Basidiomycota	Cystobasidiomycetes	Unassigned	Unassigned	Unassigned
432a7d980ccc0549ffea32a06997f034	0	4	0	Ascomycota	Dothideomycetes	Pleosporales	Phaeosphaeriaceae	Paraphoma
432cd1466f64033826f5d020b4be540d	2	0	0	Chytridiomycota	Rhizophydiomycetes	Rhizophydiales	Unassigned	Unassigned
433f7ed94dfb7f73cac318087724e502	0	0	9	Chytridiomycota	Rhizophlyctidomycetes	Rhizophlyctidales	Unassigned	Unassigned
4342499869aea54efd75dbd9a20c61de	209	1	0	Ascomycota	Sordariomycetes	Sordariales	Sordariaceae	Neurospora
434c8a81e22670622896690a9cf0bcd7	0	197	0	Mortierellomycota	Mortierellomycetes	Mortierellales	Mortierellaceae	Mortierella
438157bc8d52febd241c0e29d4fcddc2	23	0	0	Glomeromycota	Paraglomeromycetes	Paraglomerales	Pervetustaceae	Pervetustus
4382f4c29a6cdfd82a4b2136434064b9	0	2	0	Ascomycota	Eurotiomycetes	Chaetothyriales	Unassigned	Unassigned
43845cff0978f849ce8bd7e986b500d2	0	24	0	Ascomycota	Unassigned	Unassigned	Unassigned	Unassigned
438df87a4161fb6b25528354021f4f98	0	0	16	Basidiomycota	Agaricomycetes	Sebacinales	Serendipitaceae	Serendipita
439f2763cd6721c53340b93e3a4de172	280	0	0	Ascomycota	Sordariomycetes	Sordariales	Lasiosphaeriaceae	Cercophora
43ba2bad05e9b3100018bae2768db5ce	0	6	0	Ascomycota	Sordariomycetes	Hypocreales	Nectriaceae	Dactylonectria
43ddd37a5b85247a964361a2821e3cec	19	0	0	Ascomycota	Dothideomycetes	Pleosporales	Didymosphaeriaceae	Neptunomyces
43f770b3e869ff452d853eaa51de9689	0	0	3	Basidiomycota	Cystobasidiomycetes	Erythrobasidiales	Erythrobasidiaceae	Erythrobasidium
4407eb3a82fdfad7837d748ec0e9e506	0	495	0	Ascomycota	Sordariomycetes	Sordariales	Sordariaceae	Neurospora
440bf059d9e675c5335a523e54a689f0	195	0	0	Mortierellomycota	Mortierellomycetes	Mortierellales	Mortierellaceae	Mortierella
4418e78cdbfa07779036ae4f77fea698	1	0	0	Ascomycota	Sordariomycetes	Hypocreales	Ophiocordycipitaceae	Ophiocordyceps
449d432f76d2bcd02d4270b96a4a4dd5	8	0	0	Ascomycota	Dothideomycetes	Unassigned	Unassigned	Unassigned
44a378a0e5ed9f5501ccdef4149cdd96	11	0	0	Ascomycota	Leotiomycetes	Unassigned	Unassigned	Unassigned
44bfb1f04595c05e50824f2f376fe6d8	0	0	76	Ascomycota	Dothideomycetes	Unassigned	Unassigned	Unassigned
45229a1fc6f5a23d6c61a35998037e78	0	0	3	Ascomycota	Dothideomycetes	Acrospermales	Unassigned	Unassigned
4534b979f1d9494e8bc6c9339331bbb5	3	0	0	Ascomycota	Orbiliomycetes	Orbiliales	Orbiliaceae	Unassigned
45577b6a873634ddfb784aabefc819c5	4	0	0	Basidiomycota	Unassigned	Unassigned	Unassigned	Unassigned
4572544dd078dd3fb813cc4a9c7676e0	37	0	0	Mortierellomycota	Mortierellomycetes	Mortierellales	Mortierellaceae	Unassigned
458523672b514da956c3af1d05956c27	0	8	0	Ascomycota	Leotiomycetes	Unassigned	Unassigned	Unassigned
459db44c4cb07732a6220254b14ebe3d	7	0	0	Mortierellomycota	Mortierellomycetes	Mortierellales	Mortierellaceae	Mortierella
45ded460c85b66c8e3d1de37cb641ea8	15	0	0	Ascomycota	Sordariomycetes	Sordariales	Chaetomiaceae	Gilmaniella
45e17544e6d07bbd0ab5101fd5603150	3	0	0	Basidiomycota	Agaricomycetes	Unassigned	Unassigned	Unassigned
45ffb942c92339c1d2a42f3b5e37e438	0	0	2	Basidiomycota	Agaricomycetes	Cantharellales	Ceratobasidiaceae	Unassigned
46077d7b380c059bd6b8892fa3e09993	54	0	0	Glomeromycota	Archaeosporomycetes	Archaeosporales	Archaeosporaceae	Unassigned
462430ac4e91ac66ddf10361ac55cd3a	894	0	0	Basidiomycota	Agaricomycetes	Unassigned	Unassigned	Unassigned
4645d8bfbfa4a9215ff592f212292460	2	0	0	Ascomycota	Dothideomycetes	Pleosporales	Dictyosporiaceae	Unassigned
4664e476c258a06f71d8d08109adf40b	0	3	0	Ascomycota	Sordariomycetes	Sordariales	Unassigned	Unassigned
46759c1d68209f348b7540e38ee16cdc	89	0	0	Basidiomycota	Agaricomycetes	Unassigned	Unassigned	Unassigned
467935cbb238da53fbd3114865dccb9c	31	0	0	Glomeromycota	Archaeosporomycetes	Archaeosporales	Archaeosporaceae	Archaeospora
46b460a2574841746c767b4154a3d182	0	0	5	Ascomycota	Sordariomycetes	Hypocreales	Niessliaceae	Niesslia
46b59932ab24166c64433e09eae91298	0	0	7	Ascomycota	Sordariomycetes	Unassigned	Unassigned	Unassigned
46d1eefa5fec2b2937b0518548a6fd4b	0	0	1	Ascomycota	Unassigned	Unassigned	Unassigned	Unassigned
46d8097717228eff8f137e02cecc0a1b	0	0	9	Ascomycota	Sordariomycetes	Hypocreales	Stachybotryaceae	Xenomyrothecium
473ff9f370513d082f358d94951771da	92	0	0	Basidiomycota	Tremellomycetes	Filobasidiales	Filobasidiaceae	Naganishia
47860448cfb9c1f773dbb5151fe846be	2	0	0	Ascomycota	Leotiomycetes	Unassigned	Unassigned	Unassigned
4786beb82b9dcceaa3bc283acd1d6824	0	7	0	Ascomycota	Leotiomycetes	Unassigned	Unassigned	Unassigned
478975cc8f4b6d7a18739486faf82521	144	0	0	Basidiomycota	Agaricomycetes	Agaricales	Clavariaceae	Unassigned
478cd66ceb52ba7ca94c27490af41a5b	264	0	0	Ascomycota	Leotiomycetes	Helotiales	Tricladiaceae	Mycofalcella
47c86a58cd267ed87629756836825f91	26	0	0	Ascomycota	Dothideomycetes	Pleosporales	Unassigned	Unassigned
47fcdd43781648ecd0cd94543869cfb5	6	0	0	Chytridiomycota	Rhizophydiomycetes	Rhizophydiales	Rhizophydiaceae	Unassigned
47fe16a9c2ea633800ad89b1f1da9167	0	0	2	Ascomycota	Eurotiomycetes	Eurotiales	Aspergillaceae	Aspergillus
480cb5343533a8c75de57586367ed22e	18	0	0	Basidiomycota	Agaricomycetes	Unassigned	Unassigned	Unassigned
48432ecfe2bb1286b005f5b453f3c31f	2	0	0	Basidiomycota	Agaricomycetes	Agaricales	Clavariaceae	Unassigned
48e94639fb27b6bcf10ced64922d51bf	0	0	2	Ascomycota	Sordariomycetes	Hypocreales	Bionectriaceae	Unassigned
48f112c302321b8498ece711fbecb549	9	0	0	Ascomycota	Dothideomycetes	Pleosporales	Testudinaceae	Unassigned
48fac7fd9ba157ed43e5059c65348dde	27	0	0	Basidiomycota	Agaricomycetes	Agaricales	Unassigned	Unassigned
490c96e06003ab5304cfe832b2f0b2a6	20	0	0	Basidiomycota	Atractiellomycetes	Atractiellales	Hoehnelomycetaceae	Atractiella
4925151a97b3a81ad9119531d13d5d10	0	16	0	Basidiomycota	Tremellomycetes	Tremellales	Bulleribasidiaceae	Dioszegia
4942df29101a01a72cdbb785791fe3c7	2	0	0	Glomeromycota	Unassigned	Unassigned	Unassigned	Unassigned
4967aa6b3b0a5e8fe2ef26155624a807	0	0	4	Ascomycota	Dothideomycetes	Pleosporales	Unassigned	Unassigned
4982d0106e54677b4c97a358ed894a3d	19	0	0	Ascomycota	Leotiomycetes	Thelebolales	Pseudeurotiaceae	Pseudeurotium
4a1218cd3f15d46470dc340460f913f3	2	0	0	Rozellomycota	Unassigned	Unassigned	Unassigned	Unassigned
4a3cfdd2db6e47b5dfb9295166a2bf7e	3	0	0	Ascomycota	Sordariomycetes	Sordariales	Unassigned	Unassigned
4a46e631ed477f5af0185f1e2e8a8128	0	0	14	Ascomycota	Eurotiomycetes	Onygenales	Onygenaceae	Unassigned
4a7200987fc495605096f6542d5c0241	132	0	0	Mortierellomycota	Mortierellomycetes	Mortierellales	Mortierellaceae	Mortierella
4a7403460693222590391cf72fd21d89	0	109	0	Ascomycota	Leotiomycetes	Helotiales	Helotiaceae	Tetracladium
4abc8b7f529c20baa1f5b980781d2ba4	0	5	0	Ascomycota	Sordariomycetes	Xylariales	Unassigned	Unassigned
4adb9d5f3b23d4e17b6b055510cc9e89	6	0	0	Ascomycota	Sordariomycetes	Hypocreales	Stachybotryaceae	Striaticonidium
4ae21abc4385808fa12839feba34d033	7	0	0	Ascomycota	Dothideomycetes	Pleosporales	Periconiaceae	Periconia
4af5075d4e4fc596be01312fddbf4c2d	0	0	2	Ascomycota	Dothideomycetes	Pleosporales	Torulaceae	Torula
4b2a819a6ebbe5049b05d9f65054d8d0	52	0	0	Ascomycota	Leotiomycetes	Helotiales	Calloriaceae	Populomyces
4b7f9c9c22be8427375a694d369c7017	0	0	58	Ascomycota	Unassigned	Unassigned	Unassigned	Unassigned
4b913d86f9cb4124e43f25548e29218d	0	2	0	Ascomycota	Unassigned	Unassigned	Unassigned	Unassigned
4ba34c342aa701873f3e8edeee1e205f	0	6	0	Ascomycota	Unassigned	Unassigned	Unassigned	Unassigned
4bb5fb44ae12466cc7a4f93e95a0d970	0	0	2	Basidiomycota	Agaricomycetes	Agaricales	Unassigned	Unassigned
4be9964643b8f7fe1f73656afec7797a	40	0	0	Ascomycota	Sordariomycetes	Sordariales	Chaetomiaceae	Trichocladium
4bf98101f0e8e6cf7541f58385f677ac	0	0	9	Rozellomycota	Unassigned	Unassigned	Unassigned	Unassigned
4bf98374b6971c441a74dcc0a1981b4a	0	2	0	Ascomycota	Dothideomycetes	Pleosporales	Torulaceae	Dendryphion
4c0ca78a8f8504b2218905138577ba5c	0	33	0	Ascomycota	Leotiomycetes	Unassigned	Unassigned	Unassigned
4c1e019fadabc8b207558457f4948f27	3	0	0	Ascomycota	Orbiliomycetes	Orbiliales	Orbiliaceae	Arthrobotrys
4c4aa968151e1b859365769f1b8d416a	0	0	132	Ascomycota	Leotiomycetes	Helotiales	Sclerotiniaceae	Unassigned
4c7931b1fb8e035dc4d2b579856e93ba	14	0	0	Ascomycota	Eurotiomycetes	Chaetothyriales	Herpotrichiellaceae	Unassigned
4c833ab8fa9ba96dd14662f457891a1d	0	2	0	Basidiomycota	Tremellomycetes	Filobasidiales	Filobasidiaceae	Filobasidium
4cb87e90a654bc887c7c5f20ac5d3a7e	2	0	0	Ascomycota	Eurotiomycetes	Eurotiales	Aspergillaceae	Aspergillus
4d2fa3721c51962c79e2bd9e9df998eb	1	0	0	Ascomycota	Leotiomycetes	Unassigned	Unassigned	Unassigned
4d5572382ca99cbb950fb0e0cca90140	2	0	0	Ascomycota	Unassigned	Unassigned	Unassigned	Unassigned
4df9a2f8da90ad5f593236a7698c26c6	0	0	8	Ascomycota	Sordariomycetes	Microascales	Microascaceae	Scedosporium
4e587d3943355ce6bf0876f5ae4851f8	1	0	0	Chytridiomycota	Rhizophydiomycetes	Rhizophydiales	Unassigned	Unassigned
4e5ba99f1e2595431486666a0eda45d4	0	0	8	Basidiomycota	Tremellomycetes	Tremellales	Bulleribasidiaceae	Vishniacozyma
4e6a6c8e25f298b4aae33b0811042901	27	0	0	Ascomycota	Sordariomycetes	Glomerellales	Plectosphaerellaceae	Lectera
4ebd3fd585d74f04c35bf3f4a528796b	0	0	5	Ascomycota	Sordariomycetes	Sordariales	Sordariaceae	Neurospora
4ecd0281c064ea7c91fe351456253bcb	1	0	0	Ascomycota	Dothideomycetes	Pleosporales	Unassigned	Unassigned
4ee6137af1ded693678ad48f59fb99fd	0	0	57	Chytridiomycota	Rhizophydiomycetes	Rhizophydiales	Unassigned	Unassigned
4efbed82994ef95f04ff94944d33faa0	0	5	0	Ascomycota	Dothideomycetes	Pleosporales	Didymellaceae	Chaetasbolisia
4f365cb516f06f6b99508e2ff30ffd1f	33	0	0	Chytridiomycota	Rhizophydiomycetes	Rhizophydiales	Unassigned	Unassigned
4f4682e63560d8f2fa2cba7d008d6e92	0	8	0	Ascomycota	Sordariomycetes	Hypocreales	Cordycipitaceae	Unassigned
4f6e0747c418932d53bf9a212e1fd26d	18	0	0	Ascomycota	Dothideomycetes	Pleosporales	Phaeosphaeriaceae	Phaeosphaeria
4f7366155e31ebd8109494ddb69e5164	14	0	0	Ascomycota	Sordariomycetes	Hypocreales	Ophiocordycipitaceae	Ophiocordyceps
4f77c8e2c1c48a1d078274221e5791b2	0	0	86	Ascomycota	Sordariomycetes	Hypocreales	Bionectriaceae	Unassigned
4f922996312ce6f282c81fa94c2a2cfb	1	0	0	Ascomycota	Unassigned	Unassigned	Unassigned	Unassigned
4fbb8205f17781781610f02639e4b9ab	7	4	0	Ascomycota	Dothideomycetes	Venturiales	Sympoventuriaceae	Unassigned
4fc91a5c75924ac85303327724ca8f23	7	0	0	Rozellomycota	Unassigned	Unassigned	Unassigned	Unassigned
5047487fe04d9723343e461f8e40897e	0	0	4	Ascomycota	Sordariomycetes	Xylariales	Unassigned	Unassigned
5056ccc36b9662dc83de181f96035ac3	0	0	1	Basidiomycota	Agaricomycetes	Trechisporales	Hydnodontaceae	Subulicystidium
5060e5fda87482195e731d064ae20fdd	0	23	0	Chytridiomycota	Unassigned	Unassigned	Unassigned	Unassigned
506e6079478f9554ec100b2cd163caa4	0	0	3	Ascomycota	Dothideomycetes	Pleosporales	Unassigned	Unassigned
50892ccd523a687270186817e4fecb07	6	0	0	Ascomycota	Eurotiomycetes	Unassigned	Unassigned	Unassigned
50b0a88d862f6f4521df108bfa081ac3	0	0	2	Ascomycota	Unassigned	Unassigned	Unassigned	Unassigned
50f2b0500184738a5a13a87c203dd617	45	0	0	Ascomycota	Eurotiomycetes	Chaetothyriales	Herpotrichiellaceae	Unassigned
5109619813927fae3f4d56694197c86b	0	19	0	Ascomycota	Sordariomycetes	Sordariales	Lasiosphaeriaceae	Unassigned
510c62aa5d729af0751df0a91c201653	13	0	0	Glomeromycota	Archaeosporomycetes	Archaeosporales	Archaeosporaceae	Archaeospora
5115130e095565661e1b46298995591b	5	0	0	Ascomycota	Sordariomycetes	Unassigned	Unassigned	Unassigned
512035f96ca04a8c3afd832c7d0a4c2b	86	0	0	Ascomycota	Dothideomycetes	Pleosporales	Unassigned	Unassigned
5167a17ac5c58fb9182a603618c7a025	0	0	3	Basidiomycota	Tremellomycetes	Filobasidiales	Filobasidiaceae	Filobasidium
51b420e42d8faa16891a4606dfaf7284	0	3	0	Ascomycota	Unassigned	Unassigned	Unassigned	Unassigned
51ba368725a0c69e9504b4a4012a6dfd	0	77	0	Chytridiomycota	Spizellomycetes	Spizellomycetales	Spizellomycetaceae	Unassigned
51c5a8a0721a1097f85b4ccfc1b0d648	12	0	0	Basidiomycota	Agaricomycetes	Unassigned	Unassigned	Unassigned
51f9e1368d037732c1a9021135987b4e	2	0	0	Ascomycota	Unassigned	Unassigned	Unassigned	Unassigned
52116d9c74550440bd5dd6b0420d93e0	0	0	2	Ascomycota	Eurotiomycetes	Chaetothyriales	Trichomeriaceae	Unassigned
521b1c821123a2457126bbc725a75d08	0	8	0	Ascomycota	Unassigned	Unassigned	Unassigned	Unassigned
5235d35940fdca16a38f470a3b8226c4	42	23	0	Ascomycota	Eurotiomycetes	Chaetothyriales	Herpotrichiellaceae	Unassigned
52409183263324348fd98009bf0e4bf1	0	1	0	Ascomycota	Unassigned	Unassigned	Unassigned	Unassigned
5243f93138c64f538463dd316b233cd8	0	0	5	Ascomycota	Sordariomycetes	Hypocreales	Unassigned	Unassigned
524deb64a1a5722cda8dd5a1c8f1cc99	0	0	17	Ascomycota	Eurotiomycetes	Chaetothyriales	Trichomeriaceae	Unassigned
5298cd24c5017795c00b4091a2e2821d	0	11	0	Basidiomycota	Agaricomycetes	Cantharellales	Ceratobasidiaceae	Unassigned
52a2d0cf111472261abfe71f4e017a4f	36	0	0	Ascomycota	Sordariomycetes	Sordariales	Lasiosphaeriaceae	Cercophora
52be403fa2d5d841a89e9b202e7cfd4b	62	0	0	Ascomycota	Unassigned	Unassigned	Unassigned	Unassigned
530291491c8a1841da39cc22301b9f85	16	0	0	Ascomycota	Sordariomycetes	Glomerellales	Plectosphaerellaceae	Lectera
53089db5d605fcb65a9a072719056863	4	0	0	Rozellomycota	Unassigned	Unassigned	Unassigned	Unassigned
530c74dc62c4cd1cdf56150c57210826	0	0	1	Basidiomycota	Agaricomycetes	Polyporales	Ganodermataceae	Ganoderma
5321a8a36e35223c97fcdccce3e91601	4	0	0	Ascomycota	Sordariomycetes	Hypocreales	Stachybotryaceae	Unassigned
5344da8c867195ea36c0ffb0c8b1f5aa	0	0	8	Ascomycota	Dothideomycetes	Pleosporales	Didymosphaeriaceae	Pseudopithomyces
534da34c2fb6c5e02a9a7496467a8a04	0	0	1	Ascomycota	Sordariomycetes	Sordariales	Chaetomiaceae	Unassigned
53555438dbb906085feeff2f4aaced38	0	0	17	Ascomycota	Dothideomycetes	Pleosporales	Periconiaceae	Periconia
535d2787d86040c06e79fd116b38dc16	10	0	0	Ascomycota	Sordariomycetes	Unassigned	Unassigned	Unassigned
53612db8685c69edbeca723323e3c91a	0	0	5	Basidiomycota	Microbotryomycetes	Sporidiobolales	Sporidiobolaceae	Sporobolomyces
53b803f94544520522aa97ff287c17e4	0	0	15	Ascomycota	Sordariomycetes	Hypocreales	Unassigned	Unassigned
53b8f1af57257b94b4c84923a1f52c65	4	0	0	Ascomycota	Sordariomycetes	Hypocreales	Stachybotryaceae	Alfaria
53e09f7e2cbcd09bde40c6d781a51dfe	1	401	0	Ascomycota	Eurotiomycetes	Chaetothyriales	Herpotrichiellaceae	Phialophora
53facb483ddcafa43457aeeae946135b	0	26	0	Ascomycota	Leotiomycetes	Helotiales	Unassigned	Unassigned
540458790815145dec37d89d03c08e61	2	0	0	Ascomycota	Lecanoromycetes	Lecanorales	Ramalinaceae	Unassigned
5427560537aa9699ead8b51ff555a251	0	0	20	Ascomycota	Pezizomycetes	Pezizales	Pyronemataceae	Unassigned
5449d62f227c762b357f3684dc8e1686	2	0	0	Basidiomycota	Agaricomycetes	Agaricales	Bolbitiaceae	Conocybe
5467e7c3c2ba15dadb2b423748cf3003	0	0	35	Ascomycota	Sordariomycetes	Microascales	Microascaceae	Parascedosporium
54c9a48b270810ad383a455c4861b06c	0	0	16	Ascomycota	Sordariomycetes	Xylariales	Amphisphaeriaceae	Microdochium
5564fa6882b9d9b76d4085c868b04836	193	0	0	Basidiomycota	Agaricomycetes	Agaricales	Stephanosporaceae	Cristinia
5570ae565f2ec57555019adb486e8410	13	0	0	Ascomycota	Sordariomycetes	Unassigned	Unassigned	Unassigned
55818b025c1940d4781ee9a62164e96c	0	0	15	Rozellomycota	Unassigned	Unassigned	Unassigned	Unassigned
55a2fcaebcfc2248e6b67493d1b3a95e	9	0	0	Basidiomycota	Agaricomycetes	Sebacinales	Sebacinaceae	Efibulobasidium
55b12f3a147e6a5e1733c7d8bda6da65	0	0	12	Ascomycota	Sordariomycetes	Glomerellales	Plectosphaerellaceae	Plectosphaerella
55b8238a86da6a8a3402ea4d29275689	0	0	12	Ascomycota	Dothideomycetes	Unassigned	Unassigned	Unassigned
55be8e141d217a3a99e8129a37711433	0	0	18	Ascomycota	Dothideomycetes	Pleosporales	Roussoellaceae	Roussoella
55e1e9d41cabdd58bc0494bfd090840f	1	0	0	Ascomycota	Sordariomycetes	Hypocreales	Stachybotryaceae	Alfaria
56293be38fdbeb4a65f44d335c760a3f	0	0	9	Ascomycota	Dothideomycetes	Pleosporales	Phaeosphaeriaceae	Phaeosphaeria
5643dfe8832127467416a3276573b900	10	0	0	Basidiomycota	Agaricomycetes	Auriculariales	Exidiaceae	Unassigned
564731baf5b24adfabfcc9b88d8e2feb	0	12	0	Ascomycota	Unassigned	Unassigned	Unassigned	Unassigned
56cea676dc52f6476b1d71310e51af62	4	0	0	Ascomycota	Dothideomycetes	Pleosporales	Phaeosphaeriaceae	Didymocyrtis
5741d15b06f40d4ce27e62ad75fe3eb5	0	0	1	Ascomycota	Unassigned	Unassigned	Unassigned	Unassigned
578b4fad06acb4c1dd0deec5bb5fcc76	0	0	10	Ascomycota	Sordariomycetes	Sordariales	Unassigned	Unassigned
57ba60dd439edb4ecdabf2309ea9c9a0	10	0	0	Basidiomycota	Tremellomycetes	Tremellales	Bulleribasidiaceae	Vishniacozyma
57c23448a60bf33506843b9048bf583b	52	0	0	Ascomycota	Pezizomycetes	Pezizales	Ascobolaceae	Ascobolus
57cc5c417744dac3b6d9f3ee78c3397a	9	0	0	Basidiomycota	Agaricomycetes	Sebacinales	Serendipitaceae	Serendipita
57de35f3b29a6d94132c6e70f5e64214	0	0	3	Ascomycota	Dothideomycetes	Pleosporales	Phaeosphaeriaceae	Unassigned
57e43ebd216a60f4af8565569693e9f2	0	0	14	Ascomycota	Unassigned	Unassigned	Unassigned	Unassigned
57fbe81ee8d16b6fdb0bd5b83747065f	0	12	0	Ascomycota	Laboulbeniomycetes	Pyxidiophorales	Unassigned	Unassigned
58122bc737d41030c60f32d04b169a3d	1542	0	0	Basidiomycota	Agaricomycetes	Unassigned	Unassigned	Unassigned
5831f94c3dd7818d9d460a2c61b2f432	0	0	2	Ascomycota	Lecanoromycetes	Unassigned	Unassigned	Unassigned
5846555e9f1c9308ebcba039cdf026d5	0	0	5	Ascomycota	Dothideomycetes	Pleosporales	Didymosphaeriaceae	Paraphaeosphaeria
5853432955b6b6b1f1dfc3ec8ebc30c8	0	6	0	Ascomycota	Sordariomycetes	Hypocreales	Nectriaceae	Rectifusarium
5867b095a856a7787e636780a7414140	1	0	0	Ascomycota	Sordariomycetes	Xylariales	Unassigned	Unassigned
58d10ebfaf9c8ee9ca1c76f52f15adcd	17	0	0	Ascomycota	Unassigned	Unassigned	Unassigned	Unassigned
58d96a80064fb13a069812dbd2773e18	2	0	0	Chytridiomycota	Spizellomycetes	Spizellomycetales	Unassigned	Unassigned
590095f5365db69a55352799edb8e461	0	0	18	Ascomycota	Dothideomycetes	Pleosporales	Didymosphaeriaceae	Paraconiothyrium
591cfae06bb92e87f66508ba97c6a3c9	1	11	0	Rozellomycota	Unassigned	Unassigned	Unassigned	Unassigned
5924148711b2612a37f092e5824232d6	0	31	0	Ascomycota	Dothideomycetes	Acrospermales	Unassigned	Unassigned
593aa4a08ae5a59355d40f0bb856716e	0	26	0	Basidiomycota	Tremellomycetes	Cystofilobasidiales	Mrakiaceae	Itersonilia
593e75c14b3682f8634fd60ea809aebf	68	0	0	Basidiomycota	Agaricomycetes	Tremellodendropsidales	Unassigned	Unassigned
5946dc85865963438ad88801b1eaeda0	14	0	0	Ascomycota	Leotiomycetes	Helotiales	Unassigned	Mycoarthris
59534f219b55c7c3ef22873595dcc396	35	0	0	Mucoromycota	Endogonomycetes	Unassigned	Unassigned	Unassigned
59907698ae228203d455916a8df58bc8	0	1	0	Ascomycota	Dothideomycetes	Pleosporales	Unassigned	Unassigned
59a201e455dc7ce238f88f5da3f0e4f6	187	0	0	Ascomycota	Unassigned	Unassigned	Unassigned	Unassigned
59b97a79e32d875218c562b41815b80f	0	5	0	Basidiomycota	Atractiellomycetes	Atractiellales	Hoehnelomycetaceae	Atractiella
59bd168216cfccd28515dcc01ae635a0	0	1	0	Ascomycota	Sordariomycetes	Sordariales	Unassigned	Unassigned
59f8881faef6fc6363d43d9b765e223e	0	2	0	Ascomycota	Sordariomycetes	Sordariales	Bombardiaceae	Ramophialophora
5a22fb5dbb3a2a4e4a5dbe44216a1892	2	0	0	Ascomycota	Leotiomycetes	Helotiales	Unassigned	Unassigned
5a3252c4e2e73e3019563a05c3eef421	0	5	0	Chytridiomycota	Unassigned	Unassigned	Unassigned	Unassigned
5a34be4441da78750976005726a021b4	0	0	231	Ascomycota	Sordariomycetes	Hypocreales	Stachybotryaceae	Stachybotrys
5a4cd2aaff925e2168f146f72110dc12	0	9	0	Ascomycota	Sordariomycetes	Hypocreales	Unassigned	Unassigned
5a5281558380a3819672fcd490b4ca3d	0	3	0	Ascomycota	Sordariomycetes	Hypocreales	Nectriaceae	Rectifusarium
5a68741eebb1552350b45b39b6483499	0	0	115	Ascomycota	Sordariomycetes	Hypocreales	Nectriaceae	Unassigned
5a711f4b28c12635878e46baf6f5deb0	13	0	0	Basidiomycota	Agaricomycetes	Unassigned	Unassigned	Unassigned
5a90d4681178a963bc614aec665ade7a	9	0	0	Ascomycota	Sordariomycetes	Glomerellales	Plectosphaerellaceae	Plectosphaerella
5a96ca58a0678bb12c18e3f222b1cc2e	7	0	0	Ascomycota	Dothideomycetes	Pleosporales	Torulaceae	Torula
5ab8d81d59405c3da42d75ed48a18020	7	0	0	Ascomycota	Eurotiomycetes	Unassigned	Unassigned	Unassigned
5ab90740079d8aa6c58d3c4fbc1a09bd	7	0	0	Ascomycota	Dothideomycetes	Pleosporales	Unassigned	Aaosphaeria
5aee5b274bb313dcc83f837359c2993b	0	27	0	Ascomycota	Sordariomycetes	Sordariales	Chaetomiaceae	Unassigned
5af1a07fd75e743b2b2a62a53c62f4a4	0	0	3	Ascomycota	Sordariomycetes	Sordariales	Lasiosphaeriaceae	Unassigned
5af2f08603e12fb48fd3c38f219fd305	2	0	0	Basidiomycota	Tremellomycetes	Tremellales	Bulleribasidiaceae	Dioszegia
5afca448e4d50cba03d45f4d77078120	36	0	0	Basidiomycota	Atractiellomycetes	Atractiellales	Hoehnelomycetaceae	Atractiella
5b1518ab2074d6919c739f31ed2dbae9	0	0	28	Ascomycota	Eurotiomycetes	Onygenales	Onygenaceae	Unassigned
5bb4430844d7d4105431b9a17c458348	6	0	0	Basidiomycota	Agaricomycetes	Auriculariales	Unassigned	Unassigned
5bf26d0d1c6e39e713b3cbae05aaf07a	0	0	29	Ascomycota	Dothideomycetes	Pleosporales	Periconiaceae	Periconia
5bf970dcf63735cd0169fe11a5ee0326	0	0	42	Ascomycota	Eurotiomycetes	Onygenales	Onygenaceae	Arachnotheca
5c114593aec492138ddf8f1e49f9c89d	24	0	0	Ascomycota	Unassigned	Unassigned	Unassigned	Unassigned
5c135b97885dfc586f584e96bfc52480	0	5	0	Ascomycota	Unassigned	Unassigned	Unassigned	Unassigned
5c4a53a6d154046b302bf66d88ab61d2	33	22	0	Ascomycota	Pezizomycetes	Pezizales	Pyronemataceae	Scutellinia
5caaf40a9dcede259cf10c32158c3cd9	56	0	0	Glomeromycota	Paraglomeromycetes	Paraglomerales	Pervetustaceae	Pervetustus
5cb099d2496f6de5f2845ba622b5a696	0	61	0	Basidiomycota	Atractiellomycetes	Atractiellales	Hoehnelomycetaceae	Atractiella
5cb79090d7f4fa6674b6f6ab72540804	0	0	260	Basidiomycota	Agaricomycetes	Agaricales	Psathyrellaceae	Psathyrella
5cf537f850a199c4a699cbcecf43accc	2	0	0	Ascomycota	Sordariomycetes	Magnaporthales	Magnaporthaceae	Arxiella
5d070736a8783605bf2fade961280fa8	1	0	0	Ascomycota	Unassigned	Unassigned	Unassigned	Unassigned
5d64c74c09aea2a91a3e918237b0d1a9	0	0	4	Rozellomycota	Unassigned	Unassigned	Unassigned	Unassigned
5dd9e1578f89515b6fc73dcc982fde57	0	10	0	Ascomycota	Sordariomycetes	Glomerellales	Plectosphaerellaceae	Acrostalagmus
5df51eb6185071091937d4549eb44b82	0	8	0	Ascomycota	Dothideomycetes	Pleosporales	Unassigned	Aaosphaeria
5dfe5aacc8df9b1b21c5b05568980626	23	0	0	Ascomycota	Leotiomycetes	Helotiales	Unassigned	Unassigned
5e29d2fa1ff805227dc8c909394b4283	0	15	0	Ascomycota	Sordariomycetes	Sordariales	Unassigned	Unassigned
5e65703bb9337075f43fbb60b2302d05	2	0	0	Ascomycota	Sordariomycetes	Microascales	Microascaceae	Scedosporium
5e81519df987c790409454c9a8ce9454	3	0	0	Ascomycota	Dothideomycetes	Pleosporales	Unassigned	Aaosphaeria
5ee6a9c047bf61e5b489706a665a9ec1	6	0	0	Ascomycota	Leotiomycetes	Helotiales	Unassigned	Unassigned
5f1d968d204373da237d68fc86483674	0	55	0	Ascomycota	Sordariomycetes	Glomerellales	Plectosphaerellaceae	Plectosphaerella
5f25a5d9406fa384457b3be5b53d3408	0	7	0	Ascomycota	Orbiliomycetes	Orbiliales	Orbiliaceae	Arthrobotrys
5f985443342b98530ec3ba8275e31878	0	4	0	Ascomycota	Sordariomycetes	Hypocreales	Stachybotryaceae	Striaticonidium
5fc5cdbce89c40e15fe3784b3333ab8f	3	0	0	Ascomycota	Sordariomycetes	Sordariales	Unassigned	Unassigned
5fe1c35d1a0f67962c801cd1db1834da	2	0	0	Ascomycota	Sordariomycetes	Sordariales	Unassigned	Unassigned
5fe90aef4285804cbdf16713b542ca88	0	82	0	Ascomycota	Orbiliomycetes	Orbiliales	Unassigned	Unassigned
5ff1e69032d4eb48ab2b202cd4a88f1e	0	0	35	Ascomycota	Sordariomycetes	Hypocreales	Unassigned	Unassigned
600f50901a7c2404fb07ee3e0dd586e5	33	0	0	Basidiomycota	Tremellomycetes	Filobasidiales	Filobasidiaceae	Naganishia
601540d2f42ce48f9db20e23543ba2e9	3	0	0	Basidiomycota	Agaricomycetes	Auriculariales	Unassigned	Unassigned
602874819d17bfde50dc553b6f669a8b	0	0	6	Ascomycota	Sordariomycetes	Hypocreales	Unassigned	Unassigned
6059ac3de5be025d95bd20336ca05c1d	0	0	6	Rozellomycota	Unassigned	Unassigned	Unassigned	Unassigned
606b182ffc0d30af1ac3742b36669d5a	2	0	0	Basidiomycota	Agaricomycetes	Agaricales	Entolomataceae	Entoloma
608349319cc00f25f222a8324abaea6d	0	0	22	Chytridiomycota	Rhizophydiomycetes	Rhizophydiales	Unassigned	Unassigned
60a3b84845a1a4c2417d2efde54f9b9d	6	0	0	Mortierellomycota	Mortierellomycetes	Mortierellales	Mortierellaceae	Mortierella
60a779d5735a818815793849d9a60ed2	70	0	0	Ascomycota	Sordariomycetes	Hypocreales	Nectriaceae	Sarcopodium
60be0673b8a5cb0e0fb7f495f4537d1c	0	11	0	Ascomycota	Unassigned	Unassigned	Unassigned	Unassigned
60c35bbc16e81c3c3ed0eea92cb3856c	10	0	0	Ascomycota	Eurotiomycetes	Chaetothyriales	Herpotrichiellaceae	Cladophialophora
60ecd25e3457f7fa9dc81f668303f316	0	0	4	Ascomycota	Sordariomycetes	Sordariales	Lasiosphaeriaceae	Cercophora
61137926e9c1824fcd7c523c22a396e0	11	0	0	Mucoromycota	Endogonomycetes	Unassigned	Unassigned	Unassigned
611970d54828f3230070e451141e6002	0	0	10	Ascomycota	Sordariomycetes	Hypocreales	Stachybotryaceae	Stachybotrys
6128d5b01236828e8e25921ae74d1750	0	21	0	Mortierellomycota	Mortierellomycetes	Mortierellales	Mortierellaceae	Unassigned
6148f764e92c19a860e715c679005ef1	4	0	0	Ascomycota	Sordariomycetes	Hypocreales	Unassigned	Unassigned
619b0c5647476cc7b98d72f633bf8907	11	80	0	Ascomycota	Saccharomycetes	Saccharomycetales	Phaffomycetaceae	Cyberlindnera
61a272e40187807ed8a466a2251aebc7	2	0	0	Ascomycota	Unassigned	Unassigned	Unassigned	Unassigned
61dd385197819cbaef3bc4fbf599ad8b	0	8	0	Rozellomycota	Unassigned	Unassigned	Unassigned	Unassigned
61ec429bee7e984132ed3c7a2c852c43	0	1	0	Chytridiomycota	Rhizophydiomycetes	Rhizophydiales	Unassigned	Unassigned
626044c8f6185d697a7895688f7cb584	26	0	0	Basidiomycota	Agaricomycetes	Polyporales	Unassigned	Unassigned
6283458d314e152134b394b6af2e6b6f	0	0	2	Ascomycota	Sordariomycetes	Coniochaetales	Coniochaetaceae	Unassigned
62885dd30e772e00f75e5a420dfea9de	3	0	0	Basidiomycota	Agaricomycetes	Auriculariales	Exidiaceae	Unassigned
628efbe8766d65a314a396510bf5c27f	0	34	0	Ascomycota	Dothideomycetes	Pleosporales	Melanommataceae	Pleotrichocladium
629f1bfabeffd0591a60bb60e2d868fd	96	0	0	Chytridiomycota	Unassigned	Unassigned	Unassigned	Unassigned
62c029aa0a19e6ac1958d02ab7a7a429	6	0	0	Ascomycota	Sordariomycetes	Xylariales	Amphisphaeriaceae	Microdochium
62c2b927ad04604998bccf24233d59b3	0	20	0	Mortierellomycota	Mortierellomycetes	Mortierellales	Unassigned	Unassigned
62c782e1c90968efd529abf90da8e9c3	0	0	6	Ascomycota	Dothideomycetes	Pleosporales	Unassigned	Unassigned
62c7da2fbf6e42a4972360975b950843	2	0	0	Basidiomycota	Agaricomycetes	Agaricales	Clavariaceae	Clavaria
630f1192137540003f4ccfc0e2b24ec9	0	3	0	Chytridiomycota	Spizellomycetes	Spizellomycetales	Unassigned	Unassigned
6312104df363bd5f3d3ea204c5444e36	0	0	96	Ascomycota	Dothideomycetes	Pleosporales	Unassigned	Unassigned
6330756ed9f710187da9d7ef7332c82d	42	0	0	Ascomycota	Dothideomycetes	Pleosporales	Unassigned	Unassigned
6370e9227707c2bcd3efc046065b6468	31	0	0	Glomeromycota	Paraglomeromycetes	Paraglomerales	Paraglomeraceae	Paraglomus
638c0621ab7e134e890149e706c50047	0	0	3	Ascomycota	Unassigned	Unassigned	Unassigned	Unassigned
63f4e9d081f15357248265bf138505d8	47	0	0	Basidiomycota	Agaricomycetes	Sebacinales	Serendipitaceae	Serendipita
6475fc5e36cc321e6d4f76b19b681875	0	0	3	Ascomycota	Dothideomycetes	Botryosphaeriales	Botryosphaeriaceae	Alanphillipsia
649ff58c650b016aa9609a6f78faf30b	318	0	0	Basidiomycota	Agaricomycetes	Agaricales	Unassigned	Unassigned
64b69a0f300c00c75d783b4c85b020b9	19	0	0	Basidiomycota	Agaricomycetes	Unassigned	Unassigned	Unassigned
64c2943896ed8f319622f26e3f1c2526	0	57	0	Ascomycota	Sordariomycetes	Sordariales	Lasiosphaeriaceae	Cercophora
651405e73eafb704890e472d17428ca5	4	0	0	Ascomycota	Dothideomycetes	Pleosporales	Melanommataceae	Camposporium
651d29a148541fa8678a63e51cff2521	11	0	0	Ascomycota	Dothideomycetes	Pleosporales	Torulaceae	Dendryphion
65285b5a71b5308d08d9292dba3dff5d	2	0	0	Ascomycota	Dothideomycetes	Pleosporales	Roussoellaceae	Unassigned
653fb7cabe2229bc5a98a05e95d10479	27	0	0	Chytridiomycota	Rhizophydiomycetes	Rhizophydiales	Alphamycetaceae	Betamyces
6551a23c2fb1d9fab3ffc6c396f40530	2	0	0	Basidiomycota	Cystobasidiomycetes	Erythrobasidiales	Erythrobasidiaceae	Erythrobasidium
65711c396508daf0109f1331643c73ed	10	0	0	Ascomycota	Unassigned	Unassigned	Unassigned	Unassigned
658108acac8c0edca7a977bf5fa3eb15	2	0	0	Ascomycota	Dothideomycetes	Pleosporales	Dictyosporiaceae	Unassigned
65f2904a194b37f6ef4083b2ea907142	0	39	0	Ascomycota	Leotiomycetes	Helotiales	Unassigned	Unassigned
660481c875263f1f76ce732bbb8948dc	0	85	0	Ascomycota	Sordariomycetes	Hypocreales	Nectriaceae	Sarcopodium
660951086d9190224f17f610f209d9ff	36	0	0	Glomeromycota	Archaeosporomycetes	Archaeosporales	Archaeosporaceae	Unassigned
6613cce61e9039fbf5bed3172da77b35	0	1246	0	Ascomycota	Pezizomycetes	Pezizales	Unassigned	Unassigned
6617077c7e9973a44c75f1834b212ff9	2	0	0	Ascomycota	Unassigned	Unassigned	Unassigned	Unassigned
66b8988be509470e7af438c1bb6b2337	0	0	30	Ascomycota	Sordariomycetes	Xylariales	Unassigned	Unassigned
66d45c337ed34fb4da4bf4a34c013e54	0	4	0	Ascomycota	Sordariomycetes	Unassigned	Unassigned	Unassigned
66ecec55a0edf1ce51769fe09c170908	5	0	0	Ascomycota	Eurotiomycetes	Chaetothyriales	Unassigned	Unassigned
670a518c680ef8ba0f2d875dba9e4043	0	0	48	Ascomycota	Sordariomycetes	Hypocreales	Unassigned	Unassigned
6727c54f2fd4938928cc2808e15d5a4b	5	0	0	Ascomycota	Pezizomycetes	Pezizales	Ascodesmidaceae	Unassigned
673bf43d726ffe5728468307b57d82ad	0	0	25	Ascomycota	Unassigned	Unassigned	Unassigned	Unassigned
676e248aa7ddee7cdb999212b0f55eda	20	9	0	Ascomycota	Dothideomycetes	Pleosporales	Roussoellaceae	Neoroussoella
67974b6ac74bdede35713d1b08700ba3	6	0	0	Ascomycota	Lecanoromycetes	Lecanorales	Unassigned	Unassigned
679a14b82b2153b0c1b04f238dbe433b	0	0	40	Blastocladiomycota	Blastocladiomycetes	Blastocladiales	Blastocladiaceae	Allomyces
67a9bb528e1beab439b46cbedf99d363	2	0	0	Ascomycota	Unassigned	Unassigned	Unassigned	Unassigned
67c4d6aad893092f0bcd9b9afc7661c6	0	0	52	Ascomycota	Dothideomycetes	Pleosporales	Phaeosphaeriaceae	Unassigned
67d50ef62ad00e6ded828bd1a5aac933	0	0	137	Ascomycota	Sordariomycetes	Hypocreales	Nectriaceae	Unassigned
67d64c9126259db0b570d7cc15abd297	296	0	0	Mortierellomycota	Mortierellomycetes	Mortierellales	Mortierellaceae	Unassigned
67d6fc06723de45ad29b6c89b07d9ac7	0	0	4	Ascomycota	Sordariomycetes	Hypocreales	Nectriaceae	Unassigned
6813f85be82e954e70fcd38b3ad3049e	4	0	0	Basidiomycota	Agaricomycetes	Agaricales	Unassigned	Unassigned
683fec0063de13834863cf3f6e807f2a	0	0	62	Ascomycota	Dothideomycetes	Pleosporales	Acrocalymmaceae	Acrocalymma
686e78981af8097b0ecec4c0a0709333	15	0	0	Ascomycota	Sordariomycetes	Hypocreales	Niessliaceae	Niesslia
68b65165b67367d557eb759a59ff1687	4	0	0	Ascomycota	Leotiomycetes	Helotiales	Unassigned	Unassigned
691cebc42bd93b98be966cf2cad1f6d6	1	0	0	Ascomycota	Sordariomycetes	Hypocreales	Hypocreaceae	Trichoderma
693307f85f7b3783b8378d2d21341e3a	0	0	17	Ascomycota	Unassigned	Unassigned	Unassigned	Unassigned
696dd8ac40a7875c2ad0a3270d624e1b	0	0	11	Ascomycota	Sordariomycetes	Unassigned	Unassigned	Unassigned
697aa9c0ee70b3ba6a682a31acaaecdf	0	0	1	Ascomycota	Sordariomycetes	Hypocreales	Unassigned	Unassigned
697cec1d1b3c7a8ddce133fa6f92584e	0	0	4	Ascomycota	Sordariomycetes	Hypocreales	Stachybotryaceae	Memnoniella
697f00b0dc8d86d7336a88c74e040da7	5	0	0	Ascomycota	Unassigned	Unassigned	Unassigned	Unassigned
69b4fdebbd1b143247a1a986dd23edee	236	0	0	Ascomycota	Leotiomycetes	Helotiales	Leotiaceae	Alatospora
69f90a321d29dd52fb3d17c015b816d2	174	47	0	Ascomycota	Eurotiomycetes	Chaetothyriales	Herpotrichiellaceae	Exophiala
6a0199579611b6d5fe7b9c2986a58745	0	0	66	Ascomycota	Dothideomycetes	Unassigned	Unassigned	Unassigned
6a111f2b3278bdf803adda8f5a6c19a8	0	0	22	Ascomycota	Dothideomycetes	Pleosporales	Phaeosphaeriaceae	Paraleptospora
6a1a86272071bc28f4178a0fa93bb9ca	24	0	0	Ascomycota	Sordariomycetes	Unassigned	Unassigned	Unassigned
6a596cdf0c73039e758becedadc4a417	243	0	0	Ascomycota	Sordariomycetes	Sordariales	Lasiosphaeriaceae	Unassigned
6a71f26dad9c50ec57343c330b76ac76	0	0	2	Basidiomycota	Microbotryomycetes	Unassigned	Unassigned	Unassigned
6a7aa5d99f1c78b5b834eaa8af2de41c	0	0	9	Rozellomycota	Unassigned	Unassigned	Unassigned	Unassigned
6ac9cd98fb6e5973e15dc1ebe9202cb5	5	0	0	Ascomycota	Sordariomycetes	Hypocreales	Stachybotryaceae	Striatibotrys
6ae29c391b075793246fc12df5bcabd1	0	0	19	Ascomycota	Sordariomycetes	Hypocreales	Unassigned	Unassigned
6b2c8a4832f151b7c5d9b603a3f71774	0	0	12	Glomeromycota	Unassigned	Unassigned	Unassigned	Unassigned
6b337a5817461a9571eedf672b9e07e1	4	0	0	Ascomycota	Unassigned	Unassigned	Unassigned	Unassigned
6b49d91b489aee449b53d006e583b21d	4	0	0	Rozellomycota	Unassigned	Unassigned	Unassigned	Unassigned
6b60c226e9b97587d8341c35bb55ca0b	92	0	0	Ascomycota	Dothideomycetes	Pleosporales	Pseudopyrenochaetaceae	Pseudopyrenochaeta
6b6b4bda1c130dd883895ab02e53394b	6	0	0	Ascomycota	Sordariomycetes	Sordariales	Lasiosphaeriaceae	Cercophora
6b7130606ebd2f36ce5f22de2f16adec	0	0	29	Ascomycota	Sordariomycetes	Hypocreales	Unassigned	Unassigned
6b93fa45bf48562420749d260ed239a9	0	0	270	Ascomycota	Dothideomycetes	Pleosporales	Unassigned	Unassigned
6bbe6570c828614ac720770b172b4b58	0	0	23	Ascomycota	Eurotiomycetes	Chaetothyriales	Cyphellophoraceae	Cyphellophora
6bc3f56285a38dec31639499e38592ae	0	0	1	Rozellomycota	Unassigned	Unassigned	Unassigned	Unassigned
6bcaba30acf7f99a2e88e8a648582721	3	0	0	Glomeromycota	Archaeosporomycetes	Archaeosporales	Unassigned	Unassigned
6bd7a8be343ee6486ca37b8bef92f21c	0	8	0	Ascomycota	Eurotiomycetes	Chaetothyriales	Herpotrichiellaceae	Unassigned
6c17421f9b834b4a221afc3c3e58d481	0	0	2	Ascomycota	Unassigned	Unassigned	Unassigned	Unassigned
6c29b150137b1c5ecd6a443642049c0f	9	0	0	Ascomycota	Sordariomycetes	Atractosporales	Atractosporaceae	Unassigned
6c32f712019c839f94ed542f49db3edb	29	0	0	Ascomycota	Leotiomycetes	Helotiales	Tympanidaceae	Unassigned
6c3db80b1f6db49c55404e80ee1a911f	0	0	3	Ascomycota	Sordariomycetes	Hypocreales	Unassigned	Unassigned
6c75e7ddd2415d97af24beb16e29d68b	0	6	0	Ascomycota	Eurotiomycetes	Chaetothyriales	Unassigned	Unassigned
6d02694a359470cdba81196326351c57	0	0	83	Ascomycota	Dothideomycetes	Pleosporales	Phaeosphaeriaceae	Setophoma
6d1ed27797aa721f30ed9cdb114b47c8	1	0	0	Kickxellomycota	Ramicandelaberomycetes	Ramicandelaberales	Ramicandelaberaceae	Ramicandelaber
6d33a7993bf05e91843b63555ded4238	0	2	0	Basidiomycota	Agaricomycetes	Auriculariales	Unassigned	Unassigned
6d471fdf537bb10b841b4cc6e180932f	0	0	1	Ascomycota	Dothideomycetes	Pleosporales	Periconiaceae	Periconia
6d85349af7e2797fce7db2daeaa6ab87	0	2	0	Ascomycota	Sordariomycetes	Xylariales	Unassigned	Unassigned
6da492d74510467729e6e6ce5b82ac18	6	0	0	Ascomycota	Sordariomycetes	Hypocreales	Ophiocordycipitaceae	Ophiocordyceps
6dd8448913d68a7758556fac586ff240	0	0	2	Ascomycota	Dothideomycetes	Unassigned	Unassigned	Unassigned
6de3d3c664c67828403567af8ca777df	18	0	0	Glomeromycota	Archaeosporomycetes	Archaeosporales	Unassigned	Unassigned
6e0b10cfe9b26889da0544c119eed6be	0	0	10	Ascomycota	Dothideomycetes	Pleosporales	Roussoellaceae	Xenoroussoella
6e11438b92949c54639e49761c8b9de6	18	0	0	Ascomycota	Sordariomycetes	Hypocreales	Nectriaceae	Fusarium
6e1b83e9bb0c464a6fe03a582d28f8f9	2	0	0	Ascomycota	Sordariomycetes	Sordariales	Unassigned	Unassigned
6e4d9434496c3fa284babbe3ba1a119c	6	0	0	Ascomycota	Sordariomycetes	Hypocreales	Nectriaceae	Mariannaea
6e5009d3aad225cdde3394b054ecb18a	0	2	0	Ascomycota	Sordariomycetes	Hypocreales	Clavicipitaceae	Unassigned
6e5e3f5671bfc513e2a58cd850681d43	0	4	0	Ascomycota	Sordariomycetes	Unassigned	Unassigned	Unassigned
6e8bac7de7e07fb5b009d6466289a4b4	72	0	0	Ascomycota	Pezizomycetes	Pezizales	Unassigned	Unassigned
6eae7362417ae2f54678c8ebfb6e7c63	76	0	0	Mucoromycota	Endogonomycetes	Unassigned	Unassigned	Unassigned
6ebdef28d7e63047625166d517a19cfc	0	43	0	Ascomycota	Sordariomycetes	Hypocreales	Unassigned	Myxocephala
6efa7b58c4ab2c709a251126ad70e63c	13	0	0	Ascomycota	Dothideomycetes	Pleosporales	Unassigned	Unassigned
6f05987c2c58ea6bd9165b837ccd283d	0	0	2	Chytridiomycota	Rhizophydiomycetes	Rhizophydiales	Alphamycetaceae	Betamyces
6f0623eaa91ea66cbe210677e3a4df57	0	0	2	Ascomycota	Sordariomycetes	Hypocreales	Stachybotryaceae	Memnoniella
6f083324e189732f98f10e0721f3d11f	12	0	0	Basidiomycota	Agaricomycetes	Unassigned	Unassigned	Unassigned
6f21ab9752dad0fde35eadbdeda31df1	4	0	0	Ascomycota	Sordariomycetes	Sordariales	Lasiosphaeriaceae	Unassigned
6f385ba9e662cb6391717451b6423b5b	27	0	0	Ascomycota	Pezizomycetes	Pezizales	Ascodesmidaceae	Unassigned
6f7edd9c4158e6c9f6b9aefe51e2fe2d	0	0	3	Ascomycota	Dothideomycetes	Pleosporales	Acrocalymmaceae	Acrocalymma
6faeb0352e9457cc74b9020a3bc5d9e7	0	10	0	Ascomycota	Dothideomycetes	Mycosphaerellales	Mycosphaerellaceae	Cercospora
6fb986b9ea74712ac72e8456b9eaabd8	0	0	3	Basidiomycota	Agaricomycetes	Tremellodendropsidales	Unassigned	Unassigned
6ffaf136ea64f3dfc0936b398ca47a1c	7	0	0	Ascomycota	Orbiliomycetes	Orbiliales	Orbiliaceae	Arthrobotrys
6ffc7515a1086d431e3691a1316dfede	0	11	0	Ascomycota	Sordariomycetes	Hypocreales	Unassigned	Unassigned
700628a2879bc97a2875564d22808782	240	0	0	Ascomycota	Leotiomycetes	Helotiales	Unassigned	Unassigned
700d010ddb6ccebd9149dccf93686cb4	5	0	0	Ascomycota	Orbiliomycetes	Orbiliales	Orbiliaceae	Unassigned
703c198f80cffa45c7a51b352b8231c6	128	2	0	Ascomycota	Sordariomycetes	Diaporthales	Melanconidaceae	Melanconiella
705c6e832176ebf17295decd64b325e3	0	0	2	Ascomycota	Leotiomycetes	Helotiales	Unassigned	Unassigned
707c3846a0df0c15e4237337950650f8	57	0	0	Ascomycota	Sordariomycetes	Magnaporthales	Unassigned	Unassigned
70f66eb7379c1dc563564f2b45d1a553	0	0	6	Blastocladiomycota	Blastocladiomycetes	Blastocladiales	Blastocladiaceae	Allomyces
71344bd5716db06c79b825f592428bbb	0	0	11	Ascomycota	Sordariomycetes	Hypocreales	Stachybotryaceae	Xenomyrothecium
716c2bb45637327eb28defbf7c73ec66	122	0	0	Ascomycota	Dothideomycetes	Pleosporales	Unassigned	Unassigned
71822010a1fb8cd17219909a353361fc	0	0	15	Ascomycota	Dothideomycetes	Pleosporales	Torulaceae	Torula
71d43b30213d77781dd06cc716a1aa64	0	0	4	Ascomycota	Unassigned	Unassigned	Unassigned	Unassigned
71ea22f40ec2d119bbb182a3795a5f33	0	0	8	Ascomycota	Dothideomycetes	Pleosporales	Phaeosphaeriaceae	Didymocyrtis
72108ebf689680310f19e30e0323be68	0	5	0	Basidiomycota	Agaricomycetes	Unassigned	Unassigned	Unassigned
722432fc447ea5092efc860099c3a390	17	0	0	Chytridiomycota	Unassigned	Unassigned	Unassigned	Unassigned
724bb3bd5e2bc2b553c917554e1d76f0	8	0	0	Ascomycota	Sordariomycetes	Microascales	Halosphaeriaceae	Unassigned
729382c3b987af30e2b603da11ce031f	6	0	0	Kickxellomycota	Ramicandelaberomycetes	Ramicandelaberales	Ramicandelaberaceae	Ramicandelaber
72ed95543c32f8cec6f8339779fb9413	0	0	3	Ascomycota	Sordariomycetes	Unassigned	Unassigned	Unassigned
72fecdd0defc3305020277408e32a1e0	50	0	0	Ascomycota	Dothideomycetes	Pleosporales	Unassigned	Unassigned
73232a75494afefa71651550d1c76436	2	0	0	Basidiomycota	Agaricomycetes	Unassigned	Unassigned	Unassigned
7327aa929b466f2ba817d1ea00e47c3a	10	0	0	Basidiomycota	Agaricomycetes	Tremellodendropsidales	Unassigned	Unassigned
733acdcca4d4142378a0a3ac2cf6317f	0	0	7	Ascomycota	Sordariomycetes	Hypocreales	Unassigned	Sarocladium
734e25245a1908d13480b275e4a4139b	17	0	0	Rozellomycota	Unassigned	Unassigned	Unassigned	Unassigned
73558b144a8b9890144bd0db326660ed	6	0	0	Ascomycota	Leotiomycetes	Unassigned	Unassigned	Unassigned
7360dbf5683e44e8c00eb080b5ef0d43	0	0	8	Ascomycota	Dothideomycetes	Pleosporales	Unassigned	Unassigned
73b777aa070866a78cfb5182aec6aeec	5	0	0	Ascomycota	Sordariomycetes	Microascales	Halosphaeriaceae	Unassigned
740b8603b6083e569b9665a3f1f92727	0	0	18	Ascomycota	Dothideomycetes	Unassigned	Unassigned	Unassigned
742a3a7310596045208735bb16ecc512	0	43	0	Ascomycota	Sordariomycetes	Hypocreales	Unassigned	Unassigned
7487a525b9be587ddebc03e2a73b32ba	15	0	0	Basidiomycota	Agaricomycetes	Unassigned	Unassigned	Unassigned
74a490caaf1b0d1eba8c7a1ca08a9013	6	0	0	Ascomycota	Dothideomycetes	Acrospermales	Unassigned	Unassigned
74bf168dbb3970ed05b36458386e98c2	0	0	5	Ascomycota	Sordariomycetes	Sordariales	Unassigned	Unassigned
751b27fcece7e0da4b916510f1acaa1d	0	0	16	Ascomycota	Dothideomycetes	Pleosporales	Phaeosphaeriaceae	Paraleptospora
754c79b7f0339aed9ebb8f1ba1734ecd	1	0	0	Ascomycota	Leotiomycetes	Helotiales	Unassigned	Unassigned
755791c732510177c148a57d8fbfd0a6	38	0	0	Ascomycota	Sordariomycetes	Hypocreales	Ophiocordycipitaceae	Ophiocordyceps
75806578a7d837e652a5fafc107ff742	2	0	0	Ascomycota	Orbiliomycetes	Orbiliales	Orbiliaceae	Orbilia
758291c79f9e14550469f6e0af70dd0b	0	4	0	Chytridiomycota	Lobulomycetes	Lobulomycetales	Unassigned	Unassigned
75b42d3e764a1017ed62d1a659d85c54	102	0	0	Ascomycota	Leotiomycetes	Helotiales	Unassigned	Unassigned
75da004beda96a03314d6c7986bcac8a	0	70	0	Basidiomycota	Agaricomycetes	Unassigned	Unassigned	Unassigned
7632e2019c6329a504d7f863faf3b03b	0	0	38	Ascomycota	Unassigned	Unassigned	Unassigned	Unassigned
7651d14dd5c4db34bbacf4e79a476703	0	78	0	Basidiomycota	Tremellomycetes	Cystofilobasidiales	Cystofilobasidiaceae	Cystofilobasidium
765850f5faed526002523ad5dfa57376	3	0	0	Ascomycota	Unassigned	Unassigned	Unassigned	Unassigned
766f7c55b692c1c7a612782ca435b376	0	0	25	Ascomycota	Dothideomycetes	Pleosporales	Unassigned	Unassigned
76a1311b976bb46335f8334c2fc0166f	0	925	0	Basidiomycota	Agaricomycetes	Unassigned	Unassigned	Unassigned
76a3472764e831f6c550149d6a0bc963	14	0	0	Ascomycota	Leotiomycetes	Helotiales	Unassigned	Unassigned
76a8b9c0c416e7eaa4504a727698dad7	2	0	0	Ascomycota	Unassigned	Unassigned	Unassigned	Unassigned
76c2575b0dc9135ed32c8b6d06c51f72	591	0	0	Ascomycota	Dothideomycetes	Pleosporales	Melanommataceae	Camposporium
77327a9196eeb3458005619776dcbaf7	0	0	184	Ascomycota	Dothideomycetes	Pleosporales	Didymosphaeriaceae	Pseudopithomyces
773ddd25263f666e8c230c903abfdd18	44	0	0	Ascomycota	Sordariomycetes	Sordariales	Lasiosphaeriaceae	Cercophora
7757507e468402f3f6af38763611dd9e	25	0	0	Ascomycota	Unassigned	Unassigned	Unassigned	Unassigned
775de3cc2cb6c48f53f75bc30df7c729	0	2	0	Ascomycota	Leotiomycetes	Helotiales	Sclerotiniaceae	Botrytis
776bfd21a3cc39e77bd52ca78fe432d1	2	0	0	Chytridiomycota	Unassigned	Unassigned	Unassigned	Unassigned
777a32e2937715a066cfa92d799cd986	4	0	0	Ascomycota	Sordariomycetes	Hypocreales	Unassigned	Unassigned
7782c35585caa4b52b2901e7225a5df8	5	0	0	Glomeromycota	Archaeosporomycetes	Archaeosporales	Unassigned	Unassigned
77bad74c185d6ae8fb3eda19e703f29c	0	1	0	Basidiomycota	Unassigned	Unassigned	Unassigned	Unassigned
77c6da23baf874ffd64aaba68fea1c6d	142	0	0	Ascomycota	Dothideomycetes	Pleosporales	Torulaceae	Torula
77e40bc66342afee543f6fb7d420cde6	8	0	0	Ascomycota	Sordariomycetes	Microascales	Ceratocystidaceae	Berkeleyomyces
77ea585359ceb159d90d3c8792a6da34	192	0	0	Ascomycota	Sordariomycetes	Sordariales	Unassigned	Unassigned
77f138c3b16fd017ccb81c2fc523ad5e	9	0	0	Ascomycota	Orbiliomycetes	Orbiliales	Orbiliaceae	Orbilia
7815e3d2505c2b012cdd403a0140044f	872	0	0	Ascomycota	Leotiomycetes	Helotiales	Unassigned	Unassigned
781abccbb216d04400b150daf9749292	0	114	0	Ascomycota	Sordariomycetes	Sordariales	Unassigned	Unassigned
783baa13877670629e3520ff7a63ad94	21	0	0	Ascomycota	Sordariomycetes	Sordariales	Chaetomiaceae	Gilmaniella
783c56039a6665c1510cd94f673bb2b8	4	0	0	Ascomycota	Unassigned	Unassigned	Unassigned	Unassigned
7864f90b18f8175905a565116a64b80b	1	0	0	Ascomycota	Dothideomycetes	Pleosporales	Dictyosporiaceae	Unassigned
7876ce29ef47c9732132f318fda58768	18	0	0	Ascomycota	Leotiomycetes	Helotiales	Leotiaceae	Alatospora
7892c35079d1a331f678e1a6f7bf1c20	0	0	2	Ascomycota	Dothideomycetes	Pleosporales	Unassigned	Unassigned
78db0e2682a2ad72820297f4640ebe56	0	5	0	Ascomycota	Sordariomycetes	Hypocreales	Clavicipitaceae	Pochonia
7915f875869de7bdc179a19ab9d65e25	1	0	0	Chytridiomycota	Rhizophydiomycetes	Rhizophydiales	Alphamycetaceae	Betamyces
792cbe21906d527f1e338ef4974f2e58	0	0	2	Ascomycota	Dothideomycetes	Pleosporales	Phaeosphaeriaceae	Unassigned
793a7ff1200198de45b9a50ab7cbb997	0	0	48	Ascomycota	Sordariomycetes	Hypocreales	Unassigned	Unassigned
794ae059b0a62560b0c9ad949413653c	3	0	0	Basidiomycota	Unassigned	Unassigned	Unassigned	Unassigned
79622ddd51a7ebd367680824a78bfb67	2	0	0	Ascomycota	Dothideomycetes	Pleosporales	Dictyosporiaceae	Unassigned
79938900e2c1a15d5a28f1fd5f844cd1	5	0	0	Basidiomycota	Agaricomycetes	Polyporales	Ganodermataceae	Ganoderma
7a80a45b7b4e9ea0d9468986092e7e5d	0	0	109	Ascomycota	Sordariomycetes	Hypocreales	Unassigned	Unassigned
7aaedadb4d590629052f021b4a923e91	0	0	2	Ascomycota	Sordariomycetes	Sordariales	Lasiosphaeriaceae	Unassigned
7ab0616be8d12ef0a54e017766b33b98	251	0	0	Ascomycota	Sordariomycetes	Sordariales	Lasiosphaeriaceae	Cercophora
7abd166db22106baae37d90be22ebee9	4	0	0	Ascomycota	Sordariomycetes	Hypocreales	Hypocreaceae	Trichoderma
7b517e21d180817875ccc84b47887cf7	0	0	194	Rozellomycota	Unassigned	Unassigned	Unassigned	Unassigned
7b8042afb14a9d7fc0759e65badbbdcf	6	0	0	Basidiomycota	Tremellomycetes	Tremellales	Bulleribasidiaceae	Vishniacozyma
7c19a50f5839958d710f61eaa77369b1	7	0	0	Ascomycota	Orbiliomycetes	Orbiliales	Unassigned	Unassigned
7c58ca2607dfd1286c7800ba04c2d9c6	0	0	3	Ascomycota	Sordariomycetes	Microascales	Microascaceae	Scedosporium
7c5a396a8d9e2a863ea4451e2354da05	4	0	0	Ascomycota	Dothideomycetes	Pleosporales	Acrocalymmaceae	Acrocalymma
7c5bd32a1923745d393d34fc5bd187aa	17	0	0	Ascomycota	Dothideomycetes	Pleosporales	Melanommataceae	Pleotrichocladium
7c8698ad4ce7f8824d7804470d98b6c5	0	0	1	Rozellomycota	Unassigned	Unassigned	Unassigned	Unassigned
7c8f73e2d4fa2bb21b12cfac33c9edce	4	0	0	Ascomycota	Sordariomycetes	Hypocreales	Unassigned	Unassigned
7c9fd4ce7af7f9e9a27a18c093a363ff	21	0	0	Ascomycota	Sordariomycetes	Xylariales	Amphisphaeriaceae	Microdochium
7cd503862b49110158db0efa514f7512	0	0	2	Basidiomycota	Agaricomycetes	Agaricales	Entolomataceae	Entoloma
7ce1c104456dcaf1bf5dbe5b09836b02	0	17	0	Ascomycota	Pezizomycetes	Pezizales	Pyronemataceae	Scutellinia
7cea8eb50abda736a3997f83cb5ade72	0	0	2	Ascomycota	Sordariomycetes	Unassigned	Unassigned	Unassigned
7cebfed43a246027a1481a15cd723bc6	14	0	0	Ascomycota	Orbiliomycetes	Orbiliales	Orbiliaceae	Arthrobotrys
7cf7b21c58acaa1e27bd231633f30aa3	34	0	0	Ascomycota	Sordariomycetes	Sordariales	Unassigned	Unassigned
7cfd83e023a625f22bc0b96fd1b3302f	0	0	122	Mortierellomycota	Mortierellomycetes	Mortierellales	Mortierellaceae	Unassigned
7d007970f3ab51f8af0edef72c70868f	0	0	44	Ascomycota	Dothideomycetes	Unassigned	Unassigned	Unassigned
7d680c3238f5aec8fc0736e3ae84b1cc	0	47	0	Ascomycota	Archaeorhizomycetes	Archaeorhizomycetales	Unassigned	Unassigned
7d6c35f7568a30cb04f4bd128c5fb325	0	2	0	Ascomycota	Sordariomycetes	Chaetosphaeriales	Chaetosphaeriaceae	Pseudophialocephala
7d83afe69b6d2470c0c783d6ece7c5d3	7	0	0	Glomeromycota	Archaeosporomycetes	Archaeosporales	Unassigned	Unassigned
7d85c092e14fa376113d2c19bae30c17	6	0	0	Ascomycota	Dothideomycetes	Pleosporales	Pyrenochaetopsidaceae	Xenopyrenochaetopsis
7dba112d2146562ae92400040379a6d7	0	7	0	Ascomycota	Leotiomycetes	Helotiales	Sclerotiniaceae	Botrytis
7dd5e531bf6899862f692044dd0777d2	0	0	15	Ascomycota	Sordariomycetes	Xylariales	Xylariaceae	Anthostomella
7de1d41a64dbbaecb90b414a38a0cd49	0	0	22	Mortierellomycota	Mortierellomycetes	Mortierellales	Mortierellaceae	Mortierella
7def19d6242f3a78b0ceac2a7147f99a	0	4	0	Ascomycota	Sordariomycetes	Hypocreales	Clavicipitaceae	Metapochonia
7df78b96e5179ac79d15d8fa24abaf2e	0	0	6	Ascomycota	Sordariomycetes	Xylariales	Unassigned	Unassigned
7e026afa5413dee4fa571a158ada9f08	9	0	0	Ascomycota	Dothideomycetes	Unassigned	Unassigned	Unassigned
7e1afc0402d948dc5f025b498a74bc17	0	0	2	Ascomycota	Leotiomycetes	Helotiales	Unassigned	Unassigned
7e25459e2a696bf30fe45d9c22fe1d88	115	0	0	Ascomycota	Sordariomycetes	Chaetosphaeriales	Chaetosphaeriaceae	Codinaea
7e453fec2cf2fd2eaf327813a9c930bc	0	0	2	Ascomycota	Sordariomycetes	Xylariales	Unassigned	Unassigned
7e4633b20a51b356f8fe81733e8bb8c4	6	0	0	Ascomycota	Leotiomycetes	Unassigned	Unassigned	Unassigned
7ea5454ad79b69f73d88548bd58f9804	0	0	2	Ascomycota	Dothideomycetes	Pleosporales	Cucurbitariaceae	Unassigned
7eb4a73c668efc21fe19c86f26ecb384	0	0	8	Ascomycota	Eurotiomycetes	Chaetothyriales	Herpotrichiellaceae	Cladophialophora
7eb8d2d3e9139b041daef56b891f78ca	0	0	1	Ascomycota	Sordariomycetes	Unassigned	Unassigned	Unassigned
7faed902c9e6995e007cb26daa39fd72	17	0	0	Ascomycota	Unassigned	Unassigned	Unassigned	Unassigned
7fbb2f94f0a5d05fd41ff43ba74d6a26	0	0	2	Rozellomycota	Unassigned	Unassigned	Unassigned	Unassigned
7fd294e4646ed58cbd6f1d1e4d32d3e0	0	4	0	Ascomycota	Sordariomycetes	Sordariales	Chaetomiaceae	Trichocladium
7ff8105d6133e65aad0dc7fff2ceffac	5	0	0	Basidiomycota	Agaricomycetes	Agaricales	Mycenaceae	Mycena
801c6d055880052ea2fdb7a852725a81	0	12	0	Ascomycota	Sordariomycetes	Unassigned	Unassigned	Unassigned
80224bfe0db87570c001e7e64ed061ae	786	0	0	Basidiomycota	Agaricomycetes	Unassigned	Unassigned	Unassigned
804948a825b912f499407cbb3aa17b3f	14	0	0	Ascomycota	Unassigned	Unassigned	Unassigned	Unassigned
805ddda01dd5010b1198e603661c4629	0	3	0	Ascomycota	Eurotiomycetes	Chaetothyriales	Herpotrichiellaceae	Unassigned
8084698e322e97b73fc9aa4813d6c26f	6	0	0	Ascomycota	Sordariomycetes	Sordariales	Podosporaceae	Unassigned
80870692f9dfc1ca394d2c42e60334df	5	0	0	Ascomycota	Sordariomycetes	Hypocreales	Clavicipitaceae	Metacordyceps
80b3e6d6016af02a55901a8d47053779	2	0	0	Ascomycota	Eurotiomycetes	Chaetothyriales	Herpotrichiellaceae	Cladophialophora
80bee1e36e49a712cd8fbf6694e7c601	0	2	0	Chytridiomycota	Unassigned	Unassigned	Unassigned	Unassigned
80ceea55ab4ef809796b0da3029b532c	14	0	0	Ascomycota	Sordariomycetes	Sordariales	Chaetomiaceae	Trichocladium
80d49423320f3f9010cee0b1ed681659	19	0	0	Ascomycota	Eurotiomycetes	Chaetothyriales	Herpotrichiellaceae	Exophiala
80e27fb50423d4078a0bbdd69554a27d	4	0	0	Ascomycota	Unassigned	Unassigned	Unassigned	Unassigned
80e2ded2ef0067d4a6113a05fb491e78	3	0	0	Glomeromycota	Glomeromycetes	Glomerales	Claroideoglomeraceae	Claroideoglomus
80ed3fa283da2a2ffbf8830e71ac2012	1	0	0	Ascomycota	Dothideomycetes	Pleosporales	Leptosphaeriaceae	Alloleptosphaeria
810f0dbc15eb563c71456d33ff2ccecd	0	0	2	Ascomycota	Eurotiomycetes	Eurotiales	Aspergillaceae	Penicillium
81183d6acb23b615a7554bb327aee735	56	0	0	Glomeromycota	Archaeosporomycetes	Archaeosporales	Archaeosporaceae	Unassigned
812dc94f6f5c488750a3a91413ea7fa0	0	11	0	Ascomycota	Sordariomycetes	Sordariales	Bombardiaceae	Ramophialophora
815797144efcf74bc87199908ce40f22	0	0	1	Ascomycota	Sordariomycetes	Xylariales	Amphisphaeriaceae	Microdochium
8183135cf53c6bbe56eaee47a2874a9f	59	0	0	Basidiomycota	Agaricomycetes	Unassigned	Unassigned	Unassigned
818d13c8b49b5a5a771cab1ebeb099f8	4	0	0	Ascomycota	Sordariomycetes	Hypocreales	Nectriaceae	Fusarium
81a431f8b53f14e382fa10c992082246	0	2	0	Ascomycota	Dothideomycetes	Pleosporales	Didymosphaeriaceae	Unassigned
81cc1ce42453be03aca7adc50b318069	2	0	0	Ascomycota	Unassigned	Unassigned	Unassigned	Unassigned
81d5f139e1409a783511164bd9a20235	17	0	0	Ascomycota	Unassigned	Unassigned	Unassigned	Unassigned
81e68633b73d2496979af43a162e3790	0	2	0	Basidiomycota	Tremellomycetes	Tremellales	Bulleribasidiaceae	Vishniacozyma
820c9cb4acf6fd418ed7b39a27924c7e	0	6	0	Ascomycota	Sordariomycetes	Hypocreales	Nectriaceae	Varicosporellopsis
8260ae1defdb1b48a68f01f5a43a5e4b	2	0	0	Ascomycota	Dothideomycetes	Pleosporales	Unassigned	Unassigned
827a62997c05c4229d59cf0f98df6132	20	0	0	Ascomycota	Sordariomycetes	Branch06	Unassigned	Unassigned
82b77253341937252f79e86d0f296769	75	0	0	Ascomycota	Sordariomycetes	Hypocreales	Unassigned	Unassigned
82e8bcdc03dc894a54f428bfda8c6110	0	51	0	Ascomycota	Sordariomycetes	Hypocreales	Clavicipitaceae	Unassigned
82f5754202dc9477d1223513a46349e9	0	0	1	Ascomycota	Eurotiomycetes	Chaetothyriales	Herpotrichiellaceae	Unassigned
830e2691c8386be1d3a737b6894b5864	0	0	2	Ascomycota	Sordariomycetes	Sordariales	Unassigned	Unassigned
83219c7e263e55db60faf89829f7d3c7	0	1	0	Basidiomycota	Agaricomycetes	Auriculariales	Unassigned	Unassigned
833a9a6837806e9f6b04dc4545677b38	0	12	0	Ascomycota	Unassigned	Unassigned	Unassigned	Unassigned
8344f2be3f8c6e1323a3aed634a3b55c	0	0	4	Ascomycota	Dothideomycetes	Pleosporales	Roussoellaceae	Neoroussoella
834632120748c7f670a5d6a60db05e95	0	0	4	Ascomycota	Dothideomycetes	Pleosporales	Phaeosphaeriaceae	Unassigned
8355f86db0434fd050ecc3854a514288	0	0	10	Basidiomycota	Microbotryomycetes	Sporidiobolales	Sporidiobolaceae	Rhodotorula
8385e34f138c7fb92b7aefe8ef8fa27c	0	0	2	Kickxellomycota	Ramicandelaberomycetes	Ramicandelaberales	Ramicandelaberaceae	Ramicandelaber
838c365b0dcf078a2915140788bbcb12	0	0	17	Ascomycota	Dothideomycetes	Pleosporales	Pleosporaceae	Edenia
83a7c653e8501d1a9dce9fc40f2b4758	0	0	7	Basidiomycota	Tremellomycetes	Filobasidiales	Filobasidiaceae	Naganishia
83b395bc3b40a86a257b7bedb6d61956	35	0	0	Basidiomycota	Agaricomycetes	Unassigned	Unassigned	Unassigned
83cc24e72f068edb1fb8fd73548546ed	0	0	62	Ascomycota	Sordariomycetes	Microascales	Microascaceae	Parascedosporium
83e104c9e0d43851fdae79d7dc371575	0	0	5	Ascomycota	Dothideomycetes	Pleosporales	Phaeosphaeriaceae	Neosetophoma
83e7155296e2d73a4009ad9b3ad968d7	0	81	0	Ascomycota	Sordariomycetes	Hypocreales	Nectriaceae	Dactylonectria
83eb06939149525aa4d234dd1f679a1c	99	0	0	Glomeromycota	Paraglomeromycetes	Paraglomerales	Paraglomeraceae	Paraglomus
83fad68662146bc1e76f6f876a8e5db6	12	0	0	Ascomycota	Sordariomycetes	Glomerellales	Plectosphaerellaceae	Verticillium
84147fa2e41daceaf401f19f33a3355e	4	0	0	Ascomycota	Sordariomycetes	Cordanales	Cordanaceae	Cordana
841c3b12bcbc4d0d11b5d23e0a42b9c1	7	0	0	Ascomycota	Eurotiomycetes	Chaetothyriales	Herpotrichiellaceae	Thysanorea
844bbd9781e35bc35b8c4f16ee3de2c8	0	53	0	Ascomycota	Leotiomycetes	Helotiales	Helotiaceae	Tetracladium
845cb774384ce581df0874a84ffd60ce	0	8	0	Basidiomycota	Agaricomycetes	Agaricales	Clavariaceae	Clavaria
849034980e29d7b0b589ec3164b2553f	38	6	0	Chytridiomycota	Unassigned	Unassigned	Unassigned	Unassigned
84bbe14bc31a0149ad8cd4e0f0ddb973	0	0	21	Ascomycota	Dothideomycetes	Pleosporales	Unassigned	Unassigned
84ce5db93631daa2e2789a700aa2f82c	0	0	54	Blastocladiomycota	Blastocladiomycetes	Blastocladiales	Blastocladiaceae	Allomyces
85008f8d908f4afb9753192bfce32867	4	0	0	Rozellomycota	Unassigned	Unassigned	Unassigned	Unassigned
8519b72b86a3481445d2b12ce3627d50	3	0	0	Ascomycota	Unassigned	Unassigned	Unassigned	Unassigned
8521991ee48ca04bc0b686303040d67f	14	0	0	Ascomycota	Sordariomycetes	Microascales	Microascaceae	Scedosporium
8529b1e148396e6d2503cc9f52b8b9da	6	0	0	Kickxellomycota	Ramicandelaberomycetes	Ramicandelaberales	Ramicandelaberaceae	Unassigned
852a4ad611c7a7606a2f2222b6ea182d	0	2	0	Chytridiomycota	Spizellomycetes	Spizellomycetales	Spizellomycetaceae	Unassigned
852e90e0b8e98fe0d0de828c37899060	0	433	0	Ascomycota	Sordariomycetes	Sordariales	Chaetomiaceae	Trichocladium
856a0a9837205408ba0bc2d3621d1792	8	0	0	Ascomycota	Sordariomycetes	Glomerellales	Plectosphaerellaceae	Verticillium
858380a8a1581788b755ad12d9aebf56	40	0	0	Ascomycota	Dothideomycetes	Pleosporales	Pseudopyrenochaetaceae	Pseudopyrenochaeta
859a9612982d8eb449736b6dbb09ed87	0	0	35	Ascomycota	Eurotiomycetes	Eurotiales	Aspergillaceae	Aspergillus
8605d79b85fcf7076d461b0cf6c41cee	0	0	5	Ascomycota	Dothideomycetes	Pleosporales	Phaeosphaeriaceae	Setophoma
861ab3f103884ed15c2ba840c60c00af	0	0	72	Ascomycota	Sordariomycetes	Microascales	Unassigned	Unassigned
863bf9372f3fa46ddc55fd7dc6fa97c8	0	28	0	Ascomycota	Dothideomycetes	Pleosporales	Unassigned	Aaosphaeria
866267dab88e90398bcc0d52692d1438	26	0	0	Ascomycota	Sordariomycetes	Sordariales	Lasiosphaeriaceae	Cercophora
86a26942a226788baa253264e5d9dd16	21	1	0	Ascomycota	Dothideomycetes	Pleosporales	Phaeosphaeriaceae	Sclerostagonospora
86bf31382c1ae863d6b84c16f15ab8be	35	0	0	Ascomycota	Sordariomycetes	Hypocreales	Nectriaceae	Unassigned
873e09cd5f2a5e270d3ca0e421cf9f59	9	0	0	Ascomycota	Sordariomycetes	Hypocreales	Unassigned	Unassigned
8742d15563a5ae99ff61e56143a7f579	0	0	211	Ascomycota	Dothideomycetes	Unassigned	Unassigned	Unassigned
875174926e4a34cad79d8390ca9a1e28	4	0	0	Glomeromycota	Archaeosporomycetes	Archaeosporales	Unassigned	Unassigned
8771fbd25deb4c208688f7306b865ce9	9	0	0	Mucoromycota	Endogonomycetes	Unassigned	Unassigned	Unassigned
87af6d94e8645c445b42faed149ed7fb	0	28	0	Ascomycota	Dothideomycetes	Acrospermales	Unassigned	Unassigned
881ab0024f5f8e3c4d689950b71e351a	0	17	0	Glomeromycota	Glomeromycetes	Glomerales	Claroideoglomeraceae	Claroideoglomus
884b6360dd7404baf0aa6ed4efd1e4fa	6	0	0	Ascomycota	Pezizomycetes	Unassigned	Unassigned	Unassigned
885710ba8c413ad225eee96eddd787a0	0	2	0	Chytridiomycota	Rhizophydiomycetes	Rhizophydiales	Unassigned	Unassigned
88a2e6b690e6dc3266c609806c602d68	41	0	0	Ascomycota	Unassigned	Unassigned	Unassigned	Unassigned
88f11169172e3f6ebc36feddea07c0a6	0	0	15	Rozellomycota	Unassigned	Unassigned	Unassigned	Unassigned
88f4cfbde778a9a0b13635b4df700390	17	0	0	Ascomycota	Sordariomycetes	Sordariales	Lasiosphaeriaceae	Cercophora
88f7003e35d1555ebcbc7e5df99ec4ad	0	0	25	Ascomycota	Dothideomycetes	Pleosporales	Pleosporaceae	Edenia
892622d448d130a03c94e23e2b2bd781	414	0	0	Ascomycota	Sordariomycetes	Sordariales	Lasiosphaeriaceae	Unassigned
89b5243f060e577f5841863b0eee1c06	34	0	0	Ascomycota	Sordariomycetes	Sordariales	Lasiosphaeriaceae	Unassigned
89e3d6d9249a740e47b96ab820052882	0	0	16	Basidiomycota	Tremellomycetes	Tremellales	Bulleribasidiaceae	Hannaella
8a30a85a8d740284646e33454b235634	11	0	0	Glomeromycota	Archaeosporomycetes	Archaeosporales	Archaeosporaceae	Archaeospora
8a3b3d9dfe00cf05ce1204e5bb98e5b4	0	3	0	Ascomycota	Leotiomycetes	Helotiales	Unassigned	Unassigned
8a49c4b021975c58e1b5a2deae529df4	0	0	3	Ascomycota	Dothideomycetes	Pleosporales	Torulaceae	Torula
8a6c67abeb4b9e81dfd53ff146c6edaa	0	0	1	Ascomycota	Unassigned	Unassigned	Unassigned	Unassigned
8a6e244b781ced7b9ca7859e89cd579e	6	0	0	Ascomycota	Sordariomycetes	Sordariales	Unassigned	Unassigned
8a9cba01cb48abc9b6b75af3c2cde135	1	0	0	Ascomycota	Pezizomycetes	Pezizales	Unassigned	Unassigned
8ada765f705933dd9b4c9aba21ad4d65	1	0	0	Basidiomycota	Agaricomycetes	Polyporales	Ganodermataceae	Unassigned
8ae7c7747a8633d320ab87963f0a3f4a	47	0	0	Ascomycota	Dothideomycetes	Pleosporales	Torulaceae	Torula
8aeb0c96f6214ef33cf29943f66d0510	0	0	88	Ascomycota	Dothideomycetes	Pleosporales	Phaeosphaeriaceae	Neosetophoma
8af4ddf00ff39ba9fddaef78baa21fc9	59	0	0	Ascomycota	Leotiomycetes	Helotiales	Leotiaceae	Alatospora
8b24b17560f91b9e16225eb153036793	1	0	0	Ascomycota	Sordariomycetes	Hypocreales	Unassigned	Unassigned
8b53d81d78892f503688bca57c8aa7e8	1	0	0	Ascomycota	Dothideomycetes	Pleosporales	Phaeosphaeriaceae	Neosetophoma
8b56202912522c157e3db7eddcc7d6a7	89	0	0	Basidiomycota	Agaricomycetes	Agaricales	Psathyrellaceae	Parasola
8b617424acbafc3d72e058e7ef51691c	29	0	0	Basidiomycota	Tremellomycetes	Filobasidiales	Filobasidiaceae	Naganishia
8b8cb446d447e8b5d53ea068b0b408d6	0	47	0	Ascomycota	Sordariomycetes	Hypocreales	Clavicipitaceae	Metacordyceps
8bb50158bb5cad6aa1614112ae9b4011	0	0	4	Basidiomycota	Unassigned	Unassigned	Unassigned	Unassigned
8bc8a51a65f8e8c6f0d5605e253f5999	22	0	0	Ascomycota	Sordariomycetes	Hypocreales	Stachybotryaceae	Striaticonidium
8beb11d7692db20d00b73136bca0a10e	18	0	0	Glomeromycota	Archaeosporomycetes	Archaeosporales	Archaeosporaceae	Unassigned
8beedc3e03e4312e5024a8ab81869c2b	75	1	0	Ascomycota	Pezizomycetes	Pezizales	Ascobolaceae	Ascobolus
8bf4820fef681b038fc9ea0ccc2372f5	0	13	0	Basidiomycota	Agaricomycetes	Agaricales	Psathyrellaceae	Coprinopsis
8c346de404cb329232766268dd36c2d6	22	0	0	Chytridiomycota	Unassigned	Unassigned	Unassigned	Unassigned
8c6c92a957bd966e3f9fb4de80e32957	0	0	4	Ascomycota	Sordariomycetes	Glomerellales	Plectosphaerellaceae	Lectera
8c94e1c6aeda122981ee5e437d1b15cd	0	0	2	Ascomycota	Sordariomycetes	Xylariales	Amphisphaeriaceae	Microdochium
8cdc8784cc737a59d112842af8bb6a06	0	0	25	Basidiomycota	Microbotryomycetes	Sporidiobolales	Sporidiobolaceae	Rhodotorula
8ce0b05ca610032f85b3ee1b7e6e3da8	0	0	6	Ascomycota	Sordariomycetes	Branch06	Unassigned	Unassigned
8ce7687f5e0ba7ec36e0f0768bbee33a	0	54	0	Ascomycota	Sordariomycetes	Sordariales	Unassigned	Unassigned
8d0a41f67d06600caa1dbe57902c13e7	2	0	0	Basidiomycota	Agaricomycetes	Polyporales	Unassigned	Unassigned
8d315261915a95d6b4462f082579caba	1003	0	0	Ascomycota	Pezizomycetes	Pezizales	Ascobolaceae	Ascobolus
8d4822ff653f87bc661697ec1d1f929a	0	52	0	Ascomycota	Sordariomycetes	Sordariales	Lasiosphaeriaceae	Cercophora
8d8b1c65ec211fbd7b64bc0f851639a4	3	0	0	Rozellomycota	Unassigned	Unassigned	Unassigned	Unassigned
8def6cf61917e13cac778b8301ff063c	2	0	0	Ascomycota	Sordariomycetes	Hypocreales	Unassigned	Unassigned
8df7123a02c49935ff7a9c772f76abfb	32	0	0	Ascomycota	Leotiomycetes	Helotiales	Unassigned	Unassigned
8e26672041d76bb03e63ba114afc992c	0	0	4	Ascomycota	Eurotiomycetes	Eurotiales	Aspergillaceae	Aspergillus
8e28abb131cb72c08c403ffec5cc5b2b	376	0	0	Ascomycota	Pezizomycetes	Pezizales	Pezizaceae	Peziza
8e65018fad8807bdf1520e16096bff8b	0	8	0	Ascomycota	Pezizomycetes	Pezizales	Pyronemataceae	Unassigned
8e6bdef637a1898690dfc25a13dad15f	0	0	17	Ascomycota	Eurotiomycetes	Chaetothyriales	Unassigned	Unassigned
8e769375ee5370c23fc48ac8851394ae	0	0	14	Ascomycota	Dothideomycetes	Pleosporales	Phaeosphaeriaceae	Unassigned
8e802fe74aa17dbe2bd643acb2587ed9	0	0	4	Ascomycota	Dothideomycetes	Pleosporales	Unassigned	Unassigned
8ed135681e59d99038daa9f2c3d87f82	4	0	0	Ascomycota	Unassigned	Unassigned	Unassigned	Unassigned
8f18037db2da1fcd141e83becdf1674d	0	5	0	Rozellomycota	Unassigned	Unassigned	Unassigned	Unassigned
8f2aeba9dc053129ac2223aa64095010	0	0	2	Ascomycota	Dothideomycetes	Pleosporales	Torulaceae	Torula
8f454ed9e8b4d17642a908f3f6e6c9ab	0	0	74	Ascomycota	Dothideomycetes	Pleosporales	Pleosporaceae	Edenia
8f4ba048dc5037aecad4f696945ed414	0	0	19	Ascomycota	Dothideomycetes	Pleosporales	Phaeosphaeriaceae	Phaeosphaeria
8f6902b5ae464e66dc43a786c48cc23f	4	0	0	Ascomycota	Sordariomycetes	Hypocreales	Unassigned	Unassigned
8fb3daabbf53230cf4040eb2226f470c	0	0	101	Ascomycota	Dothideomycetes	Pleosporales	Didymosphaeriaceae	Montagnula
8fb9b31853b4228a2ae39dfe8a627b84	49	0	0	Ascomycota	Sordariomycetes	Unassigned	Unassigned	Unassigned
8fda443e2ac7017b1f292e8c45f936ad	0	0	3	Ascomycota	Dothideomycetes	Pleosporales	Pleosporaceae	Edenia
8fdf1a7104371b1e4f6986e12ff25e0a	0	0	5	Ascomycota	Dothideomycetes	Pleosporales	Roussoellaceae	Roussoella
8fdf7cc16698e94d5e8059db7ac3a983	0	0	6	Ascomycota	Sordariomycetes	Hypocreales	Stachybotryaceae	Striaticonidium
9004577ca4e67012ae845f14ba8a29b6	46	0	0	Glomeromycota	Paraglomeromycetes	Paraglomerales	Paraglomeraceae	Paraglomus
90131c085e43001fd080d63303c80b07	9	0	0	Ascomycota	Dothideomycetes	Pleosporales	Cucurbitariaceae	Pyrenochaeta
903821bdf88a12ed27935c5174e57072	51	0	0	Basidiomycota	Atractiellomycetes	Atractiellales	Hoehnelomycetaceae	Atractiella
9038662328f374430644708626beae3e	206	0	0	Basidiomycota	Cystobasidiomycetes	Cystobasidiales	Cystobasidiaceae	Unassigned
90a511fd28d4bd788df77f74d80935e8	0	0	2	Ascomycota	Dothideomycetes	Pleosporales	Periconiaceae	Periconia
90c3cf936f67f341111dab3397b25e11	0	3	0	Ascomycota	Unassigned	Unassigned	Unassigned	Unassigned
90d9a6384712e53157080e6eca982dc3	1	0	0	Ascomycota	Sordariomycetes	Microascales	Microascaceae	Unassigned
90fb59108779b2b31872383bfc9d802d	0	11	0	Ascomycota	Sordariomycetes	Hypocreales	Nectriaceae	Dactylonectria
911da8b5f8dfce95a28c187c82b02e58	22	0	0	Ascomycota	Dothideomycetes	Pleosporales	Lentitheciaceae	Poaceascoma
914642db0792fa0268fc06bbf4381039	394	0	0	Chytridiomycota	Rhizophydiomycetes	Rhizophydiales	Unassigned	Unassigned
91483f028e3b039e96be8307b1275076	4	0	0	Ascomycota	Sordariomycetes	Hypocreales	Ophiocordycipitaceae	Ophiocordyceps
915aa3206ffeba888880dee41cf14011	0	0	2	Ascomycota	Unassigned	Unassigned	Unassigned	Unassigned
9173c25a1685c2dcd6e80a853528032c	0	29	0	Ascomycota	Sordariomycetes	Sordariales	Lasiosphaeriaceae	Cercophora
91a27ef08776844e268aeed5224efc06	2	0	0	Rozellomycota	Unassigned	Unassigned	Unassigned	Unassigned
92180c6cfe40e492f55ca866fcfe72ab	0	0	4	Basidiomycota	Agaricomycetes	Tremellodendropsidales	Unassigned	Unassigned
922bfed578ca28fba6eb2d23770fb813	11	0	0	Ascomycota	Dothideomycetes	Pleosporales	Torulaceae	Torula
92380aeadaa8093912ed108dc02c028e	3	16	0	Basidiomycota	Agaricomycetes	Polyporales	Ganodermataceae	Ganoderma
924d8b946532314bb6d8aad1a6a52506	0	0	16	Ascomycota	Sordariomycetes	Hypocreales	Unassigned	Unassigned
925d768c981d080954e8b29a3d9e147d	0	0	6	Rozellomycota	Unassigned	Unassigned	Unassigned	Unassigned
9272c5930a44df55fa3ec41907dc97de	0	7	0	Ascomycota	Unassigned	Unassigned	Unassigned	Unassigned
92f312ef429cc2e7c71db89a445ef8e2	0	0	10	Ascomycota	Sordariomycetes	Hypocreales	Unassigned	Unassigned
92fc10235a0634d273876fe04d8b9a57	4	0	0	Ascomycota	Dothideomycetes	Pleosporales	Dictyosporiaceae	Unassigned
9321061a6cba50ea89e4ff9608baf36b	0	0	3	Ascomycota	Dothideomycetes	Venturiales	Sympoventuriaceae	Unassigned
9333d3cb340eba87a386e084ea27e9c4	2	0	0	Chytridiomycota	Unassigned	Unassigned	Unassigned	Unassigned
933d30140daeaf40e130d6d4d8b61d5f	0	0	2	Ascomycota	Dothideomycetes	Pleosporales	Didymosphaeriaceae	Montagnula
9371450d666022b3bafc278b7bb4d26c	0	49	0	Ascomycota	Sordariomycetes	Sordariales	Unassigned	Unassigned
9377998569cd33ab6caf0eef89ed34b3	0	0	22	Ascomycota	Dothideomycetes	Pleosporales	Unassigned	Aaosphaeria
938b74822fd9ce4e1ac537e43cec7d78	0	0	135	Ascomycota	Dothideomycetes	Pleosporales	Unassigned	Aaosphaeria
939a7fced98108e69559546b55b6fe7e	0	0	4	Ascomycota	Dothideomycetes	Pleosporales	Periconiaceae	Periconia
93ca51777074892b8455e14a049cefb2	0	0	3	Ascomycota	Sordariomycetes	Chaetosphaeriales	Unassigned	Unassigned
9416061f184a0c03e7a438111ea2b373	0	0	10	Ascomycota	Dothideomycetes	Pleosporales	Phaeosphaeriaceae	Phaeosphaeria
945451bd447866a8686330ecc3c4418b	13	0	0	Basidiomycota	Unassigned	Unassigned	Unassigned	Unassigned
945dff8d13fcb65f552d5b48b4243dc1	0	0	2	Ascomycota	Sordariomycetes	Hypocreales	Stachybotryaceae	Memnoniella
94a6781e0d20d18dae8e5a255d7898cd	0	5	0	Ascomycota	Sordariomycetes	Unassigned	Unassigned	Unassigned
94a6db8575de57241dca8e693d65555d	0	2	0	Basidiomycota	Cystobasidiomycetes	Erythrobasidiales	Erythrobasidiaceae	Erythrobasidium
94a9dcc2cc79bf182aa8c9d59e98ad14	8	0	0	Glomeromycota	Archaeosporomycetes	Archaeosporales	Ambisporaceae	Ambispora
94ab52b0718d8cf9c721ce306d47d796	0	0	3	Ascomycota	Unassigned	Unassigned	Unassigned	Unassigned
94b007cee884664e926cd097dc4360d0	9	0	0	Ascomycota	Sordariomycetes	Myrmecridiales	Unassigned	Unassigned
94cabd8c86b95c6a1fe0a4a73334d4b0	6	0	0	Ascomycota	Leotiomycetes	Helotiales	Unassigned	Mycoarthris
950bbe0ade0e2291bea3a11ccc314758	0	42	0	Basidiomycota	Agaricomycetes	Agaricales	Psathyrellaceae	Coprinellus
951779885c3f0a8c31936a98eb1f3384	11	0	0	Basidiomycota	Agaricomycetes	Unassigned	Unassigned	Unassigned
954123cba115b287db2ceb3b34793150	5	2	2	Ascomycota	Dothideomycetes	Pleosporales	Didymosphaeriaceae	Paraconiothyrium
957f36620547a2366eea0ca9c336367a	0	0	10	Ascomycota	Dothideomycetes	Pleosporales	Unassigned	Unassigned
95bb4f0a9a9fb5a8f3e438b7b7918ab2	3	0	0	Ascomycota	Eurotiomycetes	Chaetothyriales	Herpotrichiellaceae	Exophiala
95f1661d20bf5e0873f65728e0351e54	0	0	2	Ascomycota	Sordariomycetes	Sordariales	Chaetomiaceae	Gilmaniella
95fc6386878e64556f606eb8f7cf773c	6	0	0	Ascomycota	Sordariomycetes	Hypocreales	Stachybotryaceae	Striaticonidium
9601101ab45b83f736e8d923d17080d7	2	0	0	Ascomycota	Pezizomycetes	Pezizales	Ascobolaceae	Unassigned
96143e156d899bf12ce622108969929c	0	0	16	Ascomycota	Dothideomycetes	Acrospermales	Unassigned	Unassigned
962404d3e5af43295d10c23e542ee565	4	0	0	Ascomycota	Sordariomycetes	Sordariales	Unassigned	Unassigned
962d58d282e973bd615f190621a42aba	11	0	0	Ascomycota	Sordariomycetes	Xylariales	Unassigned	Unassigned
96373f30a4e0ca8424600ba9be0d016d	0	0	1680	Ascomycota	Leotiomycetes	Helotiales	Sclerotiniaceae	Botrytis
963add2779c6b19e064675ce84481a4e	3	0	0	Ascomycota	Dothideomycetes	Pleosporales	Dictyosporiaceae	Unassigned
9674593dbfd622c7e40c30c64da8aebc	62	0	0	Ascomycota	Dothideomycetes	Pleosporales	Unassigned	Unassigned
96856e85527229d0054c654dad1e6f31	1	0	0	Basidiomycota	Agaricomycetes	Agaricales	Psathyrellaceae	Coprinopsis
96ae2a9420a158888e2ccacc54aad64e	2	0	0	Rozellomycota	Unassigned	Unassigned	Unassigned	Unassigned
96ca78d0e86bc8a494d8279fc26e050a	64	0	0	Ascomycota	Dothideomycetes	Pleosporales	Pyrenochaetopsidaceae	Xenopyrenochaetopsis
96e571d5b606604510049dc22ef52590	14	0	0	Ascomycota	Dothideomycetes	Pleosporales	Testudinaceae	Unassigned
96e9b6fb2083b22738ba08001a4dfa1a	11	0	0	Ascomycota	Sordariomycetes	Hypocreales	Cordycipitaceae	Unassigned
973bf593a53cdb94f74b0003a36aa877	0	0	27	Rozellomycota	Unassigned	Unassigned	Unassigned	Unassigned
973f9a8d05d6f78fbc89418631d7ddbb	4	476	0	Ascomycota	Sordariomycetes	Hypocreales	Clavicipitaceae	Keithomyces
9747153bd996ea5988a381e1afa87a44	0	0	3	Ascomycota	Dothideomycetes	Pleosporales	Periconiaceae	Periconia
97572a3274375494f2c5651b62ae7bf5	0	0	1	Ascomycota	Sordariomycetes	Cordanales	Cordanaceae	Cordana
9770f1fddff5a6cbd4b7e07c4b5b9456	392	0	0	Ascomycota	Leotiomycetes	Helotiales	Unassigned	Unassigned
979405ac07383d818dadf98da941fb49	0	8	0	Ascomycota	Dothideomycetes	Pleosporales	Unassigned	Unassigned
97c35ccc0845e6cb9a1c12bd4a63b889	1	0	0	Ascomycota	Eurotiomycetes	Chaetothyriales	Cyphellophoraceae	Cyphellophora
97c9254208ddc73043dc2dd8cdaca3bc	0	3	0	Chytridiomycota	Rhizophydiomycetes	Rhizophydiales	Terramycetaceae	Terramyces
97d44108f24449a093d97807d8d8d57c	0	0	5	Ascomycota	Leotiomycetes	Helotiales	Calloriaceae	Populomyces
982b2726ef70bc23b68bfb92b757dddb	0	0	31	Ascomycota	Dothideomycetes	Pleosporales	Pleosporaceae	Unassigned
98441e5c2430e9f9461e1f98175c9912	0	0	59	Ascomycota	Sordariomycetes	Hypocreales	Unassigned	Unassigned
98677b739156cb8686a4930519a0db1f	0	0	4	Rozellomycota	Unassigned	Unassigned	Unassigned	Unassigned
989884ba19d07edd45005759c8f5246d	5	0	0	Chytridiomycota	Rhizophydiomycetes	Rhizophydiales	Unassigned	Unassigned
98b67ee765e1f455a4685b4a81a96bdb	92	0	0	Ascomycota	Sordariomycetes	Sordariales	Unassigned	Unassigned
98e11e97db11eb5302c78df33d91dc20	5	0	0	Basidiomycota	Agaricomycetes	Agaricales	Entolomataceae	Entoloma
990914431ad92e9fff8f41276bbd1887	0	110	0	Ascomycota	Leotiomycetes	Helotiales	Helotiaceae	Tetracladium
994c8cf21e3a4fb3d9ac7c336d8c9f19	52	0	0	Basidiomycota	Agaricomycetes	Unassigned	Unassigned	Unassigned
995061c71d3bddcd61fef8d01a19a527	0	0	5	Basidiomycota	Microbotryomycetes	Sporidiobolales	Sporidiobolaceae	Sporobolomyces
99669b4f6fe8567ed84fda33356e523e	0	42	0	Ascomycota	Dothideomycetes	Pleosporales	Dictyosporiaceae	Unassigned
99acae6055abb8bbb123610ee4289cce	69	0	0	Glomeromycota	Archaeosporomycetes	Archaeosporales	Archaeosporaceae	Unassigned
9a171418ebc49c9e8c50724a79690bcb	0	1	0	Ascomycota	Orbiliomycetes	Orbiliales	Unassigned	Unassigned
9a29110143a682a1750ac152b639c337	0	9	0	Basidiomycota	Agaricomycetes	Unassigned	Unassigned	Unassigned
9a40a5134ad889c1d8b935bb7b84ebe7	0	0	126	Ascomycota	Sordariomycetes	Hypocreales	Unassigned	Unassigned
9a41ba972357084009ebde8bbe2cc771	0	0	1	Ascomycota	Dothideomycetes	Pleosporales	Roussoellaceae	Roussoella
9a6516273437b02dd1111edcbcaf2122	1	0	0	Basidiomycota	Cystobasidiomycetes	Unassigned	Unassigned	Unassigned
9a667ebeaf50314bfbe512fdbba9c31f	0	0	1	Ascomycota	Eurotiomycetes	Chaetothyriales	Herpotrichiellaceae	Unassigned
9a9180f659348bb92ac685c5fa1c7a01	0	7	0	Basidiomycota	Unassigned	Unassigned	Unassigned	Unassigned
9a91864886ba153898ff04598adbcec3	0	0	1	Ascomycota	Unassigned	Unassigned	Unassigned	Unassigned
9abdb5901d5e3ba2285baa13498c4bd4	11	0	0	Ascomycota	Sordariomycetes	Hypocreales	Hypocreaceae	Trichoderma
9ad1d2da5145420578a24ec5fb792e26	32	0	0	Basidiomycota	Agaricomycetes	Sebacinales	Serendipitaceae	Serendipita
9afed87aecb5dca7be4df78f444b0318	0	0	32	Ascomycota	Sordariomycetes	Hypocreales	Clavicipitaceae	Unassigned
9b28b8c5337aa8631ced5f4f3276ecb7	0	44	0	Ascomycota	Sordariomycetes	Hypocreales	Clavicipitaceae	Unassigned
9b55ecd2212e3550e268e0fe2b6112a3	5	0	0	Rozellomycota	Unassigned	Unassigned	Unassigned	Unassigned
9b666a85e28217835101012371af638d	0	158	0	Ascomycota	Leotiomycetes	Helotiales	Helotiaceae	Tetracladium
9b8a321bfbc58c28e2e9aa25d81fa73d	2	4	243	Rozellomycota	Unassigned	Unassigned	Unassigned	Unassigned
9ba41cdd704c4f12539499dc6d691d03	0	94	0	Ascomycota	Leotiomycetes	Helotiales	Unassigned	Unassigned
9bc6fdc030c4c51ce025002230a1aad0	16	0	0	Chytridiomycota	Lobulomycetes	Lobulomycetales	Unassigned	Unassigned
9be0331a4687e7253af93cee14e4d1ad	302	11	0	Ascomycota	Pezizomycetes	Pezizales	Ascobolaceae	Ascobolus
9bf3f7a0e4648b72a70cf5e88332c157	0	10	0	Ascomycota	Unassigned	Unassigned	Unassigned	Unassigned
9bfc2abc1fc68f62c27a054c131908e9	100	209	0	Ascomycota	Pezizomycetes	Pezizales	Pyronemataceae	Unassigned
9c058b852a8e5dfc64c17fd092a0969a	0	13	0	Basidiomycota	Agaricomycetes	Unassigned	Unassigned	Unassigned
9c2906ea47ba5fb95fa21271597f53ae	0	0	6	Ascomycota	Sordariomycetes	Sordariales	Lasiosphaeriaceae	Unassigned
9c57200b2b3d5331058da5006a011423	2	0	0	Ascomycota	Dothideomycetes	Pleosporales	Phaeosphaeriaceae	Phaeosphaeria
9c5733c964fe00e2081b8c1fc5b75dd2	0	0	13	Ascomycota	Dothideomycetes	Unassigned	Unassigned	Unassigned
9ca0e0351831030ba38be9927c1eae6c	1	0	0	Ascomycota	Sordariomycetes	Hypocreales	Clavicipitaceae	Keithomyces
9caa5c59711e4999e064da5ef040c52e	0	0	2	Rozellomycota	Unassigned	Unassigned	Unassigned	Unassigned
9cb613d819e2d2509cddd7968419cbd2	4	0	0	Basidiomycota	Agaricomycetes	Agaricales	Psathyrellaceae	Coprinopsis
9cc2e4fb6f8bdee13c1adedcc9e3b0be	14	0	0	Ascomycota	Sordariomycetes	Glomerellales	Plectosphaerellaceae	Plectosphaerella
9cd21fc6925d9f0850389c8d014b0986	0	15	0	Rozellomycota	Unassigned	Unassigned	Unassigned	Unassigned
9cfdb4415dca63a7657656158ed74e3a	0	2	0	Ascomycota	Pezizomycetes	Pezizales	Unassigned	Unassigned
9d1c7eda645f1f8b6f1d859e4b619812	2	0	0	Basidiomycota	Cystobasidiomycetes	Unassigned	Unassigned	Unassigned
9d24da98356d6c49477fc2e1a660432d	12	0	0	Ascomycota	Sordariomycetes	Magnaporthales	Unassigned	Unassigned
9d3a7f32b9303c55002c7ecd9231dfb4	2	0	0	Chytridiomycota	Chytridiomycetes	Chytridiales	Unassigned	Unassigned
9d3d935763e4b5533c14cf5a8c802b3a	0	0	2	Rozellomycota	Unassigned	Unassigned	Unassigned	Unassigned
9d5524cf4463cd804d841ddd3b3208f1	17	0	0	Basidiomycota	Agaricomycetes	Auriculariales	Unassigned	Unassigned
9dd8beeacbc94fe127804efe8517df02	18	0	0	Mortierellomycota	Mortierellomycetes	Mortierellales	Mortierellaceae	Unassigned
9ddfe6e5e29c62d59fd9c3e926407eed	67	0	0	Ascomycota	Sordariomycetes	Sordariales	Lasiosphaeriaceae	Unassigned
9de06e8f2b1c300cb5f8b6ad142b991b	0	5	0	Basidiomycota	Agaricomycetes	Auriculariales	Unassigned	Unassigned
9de3173477166c93ddd840f84538f560	8	0	0	Ascomycota	Unassigned	Unassigned	Unassigned	Unassigned
9de65296e6ce1637aa94181d0e4484d9	0	0	17	Glomeromycota	Paraglomeromycetes	Unassigned	Unassigned	Unassigned
9dfe73fb5007be0501fbec3cf575f91d	8	0	0	Ascomycota	Sordariomycetes	Hypocreales	Nectriaceae	Unassigned
9e0d157483b5b5d67378fc32bad1a57f	61	0	0	Ascomycota	Sordariomycetes	Hypocreales	Unassigned	Unassigned
9e1c4b38a6653cd7d668e9420057c24f	5	0	0	Ascomycota	Sordariomycetes	Hypocreales	Unassigned	Unassigned
9e21848154249283427490e5d468e39a	0	0	75	Ascomycota	Dothideomycetes	Pleosporales	Roussoellaceae	Roussoella
9e24b291cc2a83f64b275935a36bbbb4	26	0	0	Ascomycota	Sordariomycetes	Hypocreales	Unassigned	Unassigned
9e40ff65e823630907d23e73f4da5fca	0	10	0	Rozellomycota	Unassigned	Unassigned	Unassigned	Unassigned
9e738f24262ab2a58fbb47ab972abd41	0	0	2	Basidiomycota	Tremellomycetes	Filobasidiales	Filobasidiaceae	Filobasidium
9e7a58170a265aa6b98229c0f09c002a	23	0	0	Ascomycota	Sordariomycetes	Hypocreales	Nectriaceae	Dactylonectria
9f0633179be600fae11b5eac58af8c9a	56	0	0	Ascomycota	Pezizomycetes	Pezizales	Pyronemataceae	Unassigned
9f13a5ce456fa93735da0929ed595205	42	0	0	Ascomycota	Pezizomycetes	Pezizales	Pyronemataceae	Unassigned
9f235816be605ee68883cf30b077fc07	9	0	0	Basidiomycota	Agaricomycetes	Sebacinales	Sebacinaceae	Efibulobasidium
9f4f7cd5a3e9d82704fc53d391876769	22	0	0	Mortierellomycota	Mortierellomycetes	Mortierellales	Mortierellaceae	Mortierella
9f9159a6d51fb79304a363fbffcb5d7c	0	5	0	Ascomycota	Saccharomycetes	Saccharomycetales	Phaffomycetaceae	Wickerhamomyces
9f9a592aadc1e76db8ac47ee30de4f77	0	0	3	Ascomycota	Sordariomycetes	Unassigned	Unassigned	Unassigned
9fba29aaacf5403d8ea34e2c80245d92	0	0	1	Ascomycota	Laboulbeniomycetes	Pyxidiophorales	Unassigned	Unassigned
9ff9dcd69f69e842bd2559612a8e9697	4	0	0	Ascomycota	Sordariomycetes	Sordariales	Lasiosphaeriaceae	Cercophora
a003ef5ab5fb83f3d55ea2f95138168d	23	0	0	Glomeromycota	Archaeosporomycetes	Archaeosporales	Archaeosporaceae	Archaeospora
a01d1a34fd85c0a65176cd759dd5a40d	0	0	7	Ascomycota	Eurotiomycetes	Eurotiales	Aspergillaceae	Penicillium
a02644ee210af17ebce5009cd692ef61	4	0	0	Ascomycota	Dothideomycetes	Pleosporales	Unassigned	Unassigned
a04f1485023087964808f4ee7d8aec27	5	0	0	Ascomycota	Dothideomycetes	Pleosporales	Melanommataceae	Pleotrichocladium
a057e13a70d3529850a569bd4e69cdaa	393	0	0	Ascomycota	Sordariomycetes	Sordariales	Lasiosphaeriaceae	Cercophora
a0624cc8e1c9837d1450903bbfc168d4	15	0	0	Ascomycota	Laboulbeniomycetes	Pyxidiophorales	Unassigned	Unassigned
a06ddfa24a60ba36bc1ee59cb805ef8e	0	1	0	Ascomycota	Unassigned	Unassigned	Unassigned	Unassigned
a0bfdb81cf3a2feae6f18cf61b2ef863	1	0	0	Chytridiomycota	Unassigned	Unassigned	Unassigned	Unassigned
a0c67c635e33a1612a058e9b20111814	0	12	0	Chytridiomycota	Unassigned	Unassigned	Unassigned	Unassigned
a0ed66c43a96ba2bc7a32ab06ad74815	0	1	0	Ascomycota	Unassigned	Unassigned	Unassigned	Unassigned
a0ef67dcd5beb3085e350a9187cee2a6	15	0	0	Ascomycota	Leotiomycetes	Helotiales	Unassigned	Unassigned
a11b17a7ab8f55bc679e73ba9ddbd1e6	0	0	3	Ascomycota	Eurotiomycetes	Chaetothyriales	Cyphellophoraceae	Cyphellophora
a127bfea6589f8b9a7e41d34af37a335	6	0	0	Ascomycota	Sordariomycetes	Hypocreales	Nectriaceae	Rectifusarium
a148f28811cd87f8f8bd1308b1c909a3	0	24	0	Basidiomycota	Agaricomycetes	Cantharellales	Ceratobasidiaceae	Unassigned
a155a72324b7686f2b8e6a0b9e1ccdd8	30	0	0	Ascomycota	Sordariomycetes	Myrmecridiales	Unassigned	Unassigned
a15989181a2d9b633b164ae3dff36d2c	4	0	0	Ascomycota	Dothideomycetes	Pleosporales	Melanommataceae	Camposporium
a1609ef9d035f848e8e183e7c0659baa	0	0	20	Ascomycota	Dothideomycetes	Unassigned	Unassigned	Unassigned
a16ec095b59a6bb495104d356a3eca11	0	12	0	Mortierellomycota	Mortierellomycetes	Mortierellales	Mortierellaceae	Mortierella
a17644115f8ab5685e8bf89f2a339fcf	0	0	6	Ascomycota	Unassigned	Unassigned	Unassigned	Unassigned
a17b3c6ba18aa0e38ca408f52445f1fb	2	0	0	Basidiomycota	Cystobasidiomycetes	Erythrobasidiales	Erythrobasidiaceae	Erythrobasidium
a186ca61873bd3d2a49ea543f0c8c0f7	0	74	0	Ascomycota	Eurotiomycetes	Chaetothyriales	Herpotrichiellaceae	Unassigned
a18906ebf00f61420c112c34e6575f9d	0	0	25	Ascomycota	Sordariomycetes	Hypocreales	Niessliaceae	Niesslia
a1d5dd0b8d2311a568b20bcb1ef546b9	0	0	4	Ascomycota	Dothideomycetes	Pleosporales	Dictyosporiaceae	Dictyocheirospora
a1e36948e442defb33c94bbdbbbf4891	9	0	0	Mortierellomycota	Mortierellomycetes	Mortierellales	Mortierellaceae	Mortierella
a20119a21c37878bd3946bb3500a69f4	0	0	2	Ascomycota	Dothideomycetes	Pleosporales	Phaeosphaeriaceae	Didymocyrtis
a20cd15fca5acd30c68d5d57a79bd61c	0	7	0	Ascomycota	Leotiomycetes	Unassigned	Unassigned	Unassigned
a219165ea86174f1d83909fdb7f6000f	32	0	0	Basidiomycota	Agaricomycetes	Unassigned	Unassigned	Unassigned
a24658c92dd0f5445e8af1f9132402d8	0	45	0	Ascomycota	Pezizomycetes	Pezizales	Pyronemataceae	Unassigned
a25003a79457a29967ece23ebf573802	0	1	0	Ascomycota	Sordariomycetes	Unassigned	Unassigned	Unassigned
a268b14c94bbd686a9ee855f44a1cae9	0	0	3	Rozellomycota	Unassigned	Unassigned	Unassigned	Unassigned
a2836e47bba616f191c89b5a2670878a	0	0	5	Ascomycota	Dothideomycetes	Pleosporales	Roussoellaceae	Roussoella
a2aae9d20d5907705539e90aabc877be	27	0	0	Ascomycota	Dothideomycetes	Pleosporales	Phaeosphaeriaceae	Paraphoma
a2e9a865e99b7a978d4075f7ea918118	0	0	2	Ascomycota	Dothideomycetes	Pleosporales	Roussoellaceae	Roussoella
a33ca7ac8fc912f653fbaf8bb67f5d70	37	0	0	Mortierellomycota	Mortierellomycetes	Mortierellales	Mortierellaceae	Mortierella
a3b998c3c01dd70ba62b96b2c1b24803	6	0	0	Ascomycota	Sordariomycetes	Hypocreales	Nectriaceae	Fusarium
a3bad8dfc3a2dc7a80049b2b08588114	6	0	0	Ascomycota	Dothideomycetes	Acrospermales	Unassigned	Unassigned
a3e24ddf31e2a7986c1dd2b5db0567fe	0	0	204	Ascomycota	Sordariomycetes	Glomerellales	Plectosphaerellaceae	Plectosphaerella
a41d910ebb65294504bc21ad74757993	1	0	0	Basidiomycota	Tremellomycetes	Tremellales	Bulleribasidiaceae	Vishniacozyma
a45cd8dea4faf32d8e222fee2e79729f	22	0	0	Ascomycota	Sordariomycetes	Sordariales	Lasiosphaeriaceae	Cercophora
a4675d3b02751cbdaf9a8dac929ac2ab	0	0	35	Ascomycota	Unassigned	Unassigned	Unassigned	Unassigned
a47aa063b40517482d456771f8cb17bd	5	0	0	Glomeromycota	Archaeosporomycetes	Archaeosporales	Ambisporaceae	Ambispora
a47ca10c459ccfa75c788a19d1bd8732	308	0	0	Basidiomycota	Agaricomycetes	Unassigned	Unassigned	Unassigned
a4bd0612016da60fca87d94813b40a2b	158	0	0	Ascomycota	Dothideomycetes	Pleosporales	Unassigned	Unassigned
a4c98baaa2a1e9437b20cddbf7478e35	9	0	0	Ascomycota	Sordariomycetes	Unassigned	Unassigned	Unassigned
a4f3655845203025725548842c7c3703	0	0	4	Ascomycota	Unassigned	Unassigned	Unassigned	Unassigned
a5198a2e102c8685697869dd2ba610dc	0	2	0	Ascomycota	Unassigned	Unassigned	Unassigned	Unassigned
a51fe5ed0bb743aa8cdb45ac702b895a	2727	0	0	Ascomycota	Sordariomycetes	Unassigned	Unassigned	Unassigned
a53b19b80f859f6519c7b67f27cd7037	0	0	2	Ascomycota	Sordariomycetes	Hypocreales	Stachybotryaceae	Alfaria
a53c4eee9ceda6a864586cb80fe32051	0	0	11	Ascomycota	Leotiomycetes	Helotiales	Unassigned	Unassigned
a54180a0e9dd9eb49cce9bb3f976913c	0	0	3	Ascomycota	Sordariomycetes	Hypocreales	Hypocreaceae	Trichoderma
a54924cfb1ac660116c2c171f86f0828	0	0	28	Ascomycota	Sordariomycetes	Hypocreales	Unassigned	Unassigned
a57728178727a7ea14d2f2c8b10a5f93	0	237	0	Ascomycota	Unassigned	Unassigned	Unassigned	Unassigned
a5920a7c19964401f83636edab14b723	0	0	1	Ascomycota	Sordariomycetes	Hypocreales	Unassigned	Unassigned
a5a12a29b01f206d6223bf78052d6a46	0	0	8	Ascomycota	Unassigned	Unassigned	Unassigned	Unassigned
a5c2d677ad940ad9bd84574ed86cde52	0	0	2	Basidiomycota	Unassigned	Unassigned	Unassigned	Unassigned
a5cd7c1cbd97d80748f1aef70ef18c3a	2	0	0	Basidiomycota	Agaricomycetes	Unassigned	Unassigned	Unassigned
a61f1c60d3f173cf8bde52eb8036f841	0	0	4	Ascomycota	Sordariomycetes	Hypocreales	Stachybotryaceae	Striaticonidium
a61f9e753a6d34c1474c095264e5f18f	1	0	0	Ascomycota	Eurotiomycetes	Eurotiales	Aspergillaceae	Penicillium
a628e3a70ca349010b060b1c7856ce54	0	0	5	Ascomycota	Sordariomycetes	Hypocreales	Unassigned	Unassigned
a629535a75fec43a5f181e0269837a6b	0	3	0	Ascomycota	Dothideomycetes	Pleosporales	Dictyosporiaceae	Unassigned
a65ac551958c695203472ca7beff43c9	23	0	0	Chytridiomycota	Rhizophydiomycetes	Rhizophydiales	Rhizophydiaceae	Unassigned
a684dd2598d46a2c8525276905a003e9	2	0	0	Ascomycota	Leotiomycetes	Helotiales	Unassigned	Unassigned
a6a19dac291fc1dffd4f2d8a12960779	2	0	0	Chytridiomycota	Rhizophydiomycetes	Rhizophydiales	Rhizophydiaceae	Unassigned
a6ea4c96832468009c407d8176b10f6c	0	1	0	Basidiomycota	Agaricomycetes	Sebacinales	Serendipitaceae	Serendipita
a6feff44d5d6a6e9255dd2d826f62423	0	0	7	Ascomycota	Sordariomycetes	Unassigned	Unassigned	Unassigned
a7043080da98b941e066f488b3ab1225	0	0	9	Ascomycota	Unassigned	Unassigned	Unassigned	Unassigned
a75b28da54661ef85fa4be26e80e0027	4	0	0	Mucoromycota	Endogonomycetes	Unassigned	Unassigned	Unassigned
a7732c5a6dcdac28b8b2259125dac6be	4	0	0	Ascomycota	Sordariomycetes	Hypocreales	Nectriaceae	Rectifusarium
a77805955abe26177d030ef27051d59a	2	0	0	Ascomycota	Sordariomycetes	Hypocreales	Niessliaceae	Niesslia
a78261da9bbce590b9ef6b27f177c3d5	8	0	0	Ascomycota	Unassigned	Unassigned	Unassigned	Unassigned
a7c21dbd8bb4575bcb4f829d52c24b1d	1	0	0	Basidiomycota	Tremellomycetes	Filobasidiales	Filobasidiaceae	Naganishia
a7f21a1a7569c9616f0d6d36a6bf9a21	84	0	0	Ascomycota	Unassigned	Unassigned	Unassigned	Unassigned
a82abb1707de7396c678dd9364cf7410	10	0	0	Ascomycota	Sordariomycetes	Hypocreales	Unassigned	Sarocladium
a84150a7cb17569bce666c35784c1c15	1	0	0	Glomeromycota	Glomeromycetes	Glomerales	Glomeraceae	Unassigned
a8d03393329b15d7134e0de8645212aa	187	0	0	Ascomycota	Leotiomycetes	Helotiales	Unassigned	Unassigned
a8e76b105d460c8abad5e9749c3cdee5	2	0	0	Glomeromycota	Archaeosporomycetes	Archaeosporales	Unassigned	Unassigned
a935ccae4f01fcd5e0f0f078e378eef7	44	0	0	Basidiomycota	Agaricomycetes	Trechisporales	Unassigned	Unassigned
a93d107d21262f1d0de732b17700c884	2	0	0	Ascomycota	Leotiomycetes	Helotiales	Helotiaceae	Tetracladium
a94a365e703150e05a9fbc305b649f1e	5	0	0	Basidiomycota	Agaricomycetes	Unassigned	Unassigned	Unassigned
a957f948e587dd0d33514e92a936be0c	26	0	0	Ascomycota	Unassigned	Unassigned	Unassigned	Unassigned
a95cbdaf4bbc1556db6b33a1fa2804db	0	0	27	Ascomycota	Dothideomycetes	Pleosporales	Torulaceae	Torula
a9868087e0b4761b503d821971e2da8f	0	0	5	Ascomycota	Dothideomycetes	Pleosporales	Roussoellaceae	Roussoella
a9ae55be2ccf835b831dac39520514dc	0	13	0	Ascomycota	Dothideomycetes	Pleosporales	Unassigned	Aaosphaeria
a9af28d4a7c54dcc0f693e996d773b8f	1	0	0	Basidiomycota	Agaricomycetes	Sebacinales	Serendipitaceae	Serendipita
a9e026fb4dce98afb817da5fa8e311f8	0	0	5	Ascomycota	Dothideomycetes	Unassigned	Unassigned	Unassigned
aa3a6c543f89c706a7a9694bad52472f	320	0	0	Mortierellomycota	Mortierellomycetes	Mortierellales	Mortierellaceae	Mortierella
aa5f7f57ed818acb9e45bad482ec0541	3	0	0	Ascomycota	Unassigned	Unassigned	Unassigned	Unassigned
aa96519223cfa6360ec4f7afe818f4d0	1	0	0	Ascomycota	Sordariomycetes	Hypocreales	Unassigned	Unassigned
aaadcf14d55a9c3d3377dccade529247	0	0	9	Basidiomycota	Agaricomycetes	Sebacinales	Serendipitaceae	Unassigned
aab5508b24e28e660fb2402c801894fa	0	3	0	Ascomycota	Pezizomycetes	Pezizales	Pyronemataceae	Scutellinia
aad2bd757aa8d32f2d5569070da50901	1	0	0	Ascomycota	Sordariomycetes	Hypocreales	Niessliaceae	Niesslia
aae3775f67e213231a759fef7d709f79	0	12	0	Ascomycota	Sordariomycetes	Sordariales	Unassigned	Unassigned
ab137802824d6a44cf03871a6fcff0ab	0	0	23	Ascomycota	Sordariomycetes	Unassigned	Unassigned	Unassigned
ab13d1958f683fe68be12e39806af91a	0	0	2	Ascomycota	Eurotiomycetes	Chaetothyriales	Herpotrichiellaceae	Cladophialophora
ab1913c207dbc51310983b0f8323f98a	9	0	0	Basidiomycota	Agaricomycetes	Cantharellales	Hydnaceae	Minimedusa
ab2fa4d7f065a9a9a03c6b87f35dcc97	12	0	0	Basidiomycota	Agaricomycetes	Auriculariales	Exidiaceae	Unassigned
ab39b97e05013292d5411cbc43f54896	6	0	0	Ascomycota	Unassigned	Unassigned	Unassigned	Unassigned
ab4123f66485b6d4b704322561777df2	0	0	9	Ascomycota	Dothideomycetes	Pleosporales	Acrocalymmaceae	Acrocalymma
ab4ccefbf27c9b527ee8912a46775bb0	0	5	0	Ascomycota	Dothideomycetes	Pleosporales	Cucurbitariaceae	Pyrenochaetopsis
ab510c39e6008e2d41249b0193bbabc4	0	9	0	Ascomycota	Unassigned	Unassigned	Unassigned	Unassigned
ab58c1e98e9c795d1cc3fb264a10250c	25	0	0	Chytridiomycota	Chytridiomycetes	Chytridiales	Unassigned	Unassigned
aba0ad2b8ee8402817ea537b6243f91a	105	0	0	Chytridiomycota	Chytridiomycetes	Chytridiales	Unassigned	Unassigned
abacff36fa3db6795fc6273593ae24eb	0	87	0	Glomeromycota	Glomeromycetes	Glomerales	Claroideoglomeraceae	Claroideoglomus
abda9b8eeadaa1546d5d7864e2296b4b	8	0	0	Ascomycota	Sordariomycetes	Xylariales	Amphisphaeriaceae	Microdochium
abf58d8e7d97947df89f93148d59e097	20	0	0	Ascomycota	Sordariomycetes	Hypocreales	Unassigned	Unassigned
ac02c205dd3e711d86544c5f483d212e	1	0	0	Ascomycota	Unassigned	Unassigned	Unassigned	Unassigned
ac359b230bd4f779612f12275953e32b	4	0	0	Glomeromycota	Archaeosporomycetes	Archaeosporales	Archaeosporaceae	Archaeospora
ac89ea5417ebed8fbe29343c97c81b4d	0	14	0	Ascomycota	Sordariomycetes	Microascales	Microascaceae	Scedosporium
acb098b58272b66391621dfc1734fedc	3	0	0	Ascomycota	Dothideomycetes	Pleosporales	Melanommataceae	Sporidesmiella
acdc02e6420a71e307be40109ff122e5	8	0	0	Ascomycota	Leotiomycetes	Helotiales	Leotiaceae	Alatospora
acefc47030cc17a5143f4802a699966a	7	0	0	Ascomycota	Sordariomycetes	Xylariales	Amphisphaeriaceae	Microdochium
ad06c2c785f7eff49818261fbb5cb323	0	0	21	Ascomycota	Dothideomycetes	Pleosporales	Pleosporaceae	Curvularia
ad168980e471f434591a4dd4ded8834f	0	61	0	Ascomycota	Saccharomycetes	Saccharomycetales	Phaffomycetaceae	Barnettozyma
ad21184bfc4711015a5bc7e6c65821a2	0	0	3	Ascomycota	Dothideomycetes	Pleosporales	Unassigned	Unassigned
ad4d26497ee0904bc6be03a4fa2b2a2f	4	0	0	Ascomycota	Sordariomycetes	Hypocreales	Nectriaceae	Dactylonectria
ad4e871130ca4f1b42d8024086bde0d7	1	0	0	Ascomycota	Dothideomycetes	Mycosphaerellales	Mycosphaerellaceae	Cercospora
ad6b1530d4034c2a20c39dbee1f54fc0	71	0	0	Ascomycota	Dothideomycetes	Pleosporales	Pyrenochaetopsidaceae	Xenopyrenochaetopsis
ad7c10ebea0296a3d7efd20dc5c35613	141	0	0	Ascomycota	Unassigned	Unassigned	Unassigned	Unassigned
ad81b22b8fd3ad05d89635c00ccd25e6	12	0	0	Chytridiomycota	Unassigned	Unassigned	Unassigned	Unassigned
ad91771853331cf20750b329ea3f6f7a	0	0	4	Ascomycota	Dothideomycetes	Unassigned	Unassigned	Unassigned
ad917e08690fc60021fc47fbc871d94d	0	0	9	Ascomycota	Dothideomycetes	Pleosporales	Unassigned	Aaosphaeria
ad9e61971eda1a95b41f835d5defc6b9	6	0	0	Ascomycota	Sordariomycetes	Hypocreales	Stachybotryaceae	Striatibotrys
adc398e138f99e3f237f5fa8efaf57cf	0	3	0	Mortierellomycota	Mortierellomycetes	Mortierellales	Mortierellaceae	Mortierella
ae25d4d9c8558ba766aa1542e9eedc97	0	0	16	Ascomycota	Sordariomycetes	Sordariales	Chaetomiaceae	Chaetomium
ae3a539248a8640de04b612c64daf07f	0	29	0	Ascomycota	Sordariomycetes	Hypocreales	Nectriaceae	Sarcopodium
ae6fe402a76ee66a43bbcc2a16acb900	2	0	0	Ascomycota	Sordariomycetes	Unassigned	Unassigned	Unassigned
ae7956735a9c019c14f99db04625b9c3	0	0	2	Ascomycota	Sordariomycetes	Unassigned	Unassigned	Unassigned
ae81c980ab0d7a46a0aec22356989d41	0	4	0	Ascomycota	Saccharomycetes	Saccharomycetales	Phaffomycetaceae	Barnettozyma
aea72994588a26fd9e8ccbc3e97b4e28	0	0	42	Rozellomycota	Unassigned	Unassigned	Unassigned	Unassigned
aecaa729afb78e5d13c6c8e22f20c84d	12	0	0	Basidiomycota	Agaricomycetes	Auriculariales	Auriculariaceae	Auricularia
aed2be4d551cbb1a7579ceff534a8854	4	0	0	Ascomycota	Sordariomycetes	Microascales	Microascaceae	Scedosporium
aeee16cf2b2ab19b00fde610b2d88711	0	67	0	Ascomycota	Sordariomycetes	Sordariales	Unassigned	Unassigned
af27916a4840bf7a10510823f19c5d6c	84	0	0	Ascomycota	Dothideomycetes	Pleosporales	Phaeosphaeriaceae	Phaeosphaeria
af281f72fadad817de2279b3c8e21026	5	0	0	Ascomycota	Dothideomycetes	Pleosporales	Torulaceae	Dendryphion
af29732dd428550819bf77148a2d4c4a	8	0	0	Ascomycota	Sordariomycetes	Unassigned	Unassigned	Unassigned
af7bff467edae2740cdb4597f30b529a	3	0	0	Ascomycota	Sordariomycetes	Hypocreales	Unassigned	Unassigned
af86421e13308e6721357f0adcb3260c	23	0	0	Ascomycota	Sordariomycetes	Xylariales	Amphisphaeriaceae	Microdochium
af8e0c770e6be420f97c1cf05fa2875a	49	0	0	Ascomycota	Sordariomycetes	Hypocreales	Stachybotryaceae	Striaticonidium
af975e8dae430ef5b00d38210e216a81	0	69	0	Ascomycota	Leotiomycetes	Helotiales	Unassigned	Unassigned
afc4054325660a4d5e164a780cf769cc	0	0	23	Ascomycota	Dothideomycetes	Pleosporales	Phaeosphaeriaceae	Unassigned
afe138e8166babb40142abca86d5f0a2	10	0	0	Chytridiomycota	Unassigned	Unassigned	Unassigned	Unassigned
afe3dbb4577349a9fb04eb45ee14f0d9	0	0	5	Ascomycota	Unassigned	Unassigned	Unassigned	Unassigned
aff4abe5b6d16292b17c2f6610037940	0	0	3	Rozellomycota	Unassigned	Unassigned	Unassigned	Unassigned
b03c530f291e7ad355487e267e9c0840	17	0	0	Ascomycota	Leotiomycetes	Helotiales	Unassigned	Unassigned
b04b5c5f36aa61b3a5ced8387674c80a	53	32	0	Ascomycota	Sordariomycetes	Hypocreales	Hypocreaceae	Trichoderma
b08660844cfaa05863a8430975c84d44	0	8	0	Chytridiomycota	Unassigned	Unassigned	Unassigned	Unassigned
b0cdf906b29ffdaa6b019c685e1b6c1d	0	0	5	Ascomycota	Dothideomycetes	Pleosporales	Unassigned	Unassigned
b0f32eb87803fc091002a108cedca88e	0	34	0	Ascomycota	Sordariomycetes	Hypocreales	Niessliaceae	Niesslia
b114803d1b096f6024cfc3a18c4f130c	0	1	0	Ascomycota	Pezizomycetes	Pezizales	Pezizaceae	Unassigned
b14335842ad105fb378ded73583919f0	0	8	0	Basidiomycota	Agaricomycetes	Cantharellales	Ceratobasidiaceae	Unassigned
b158adb10761fdc5c86445ddc90ff53d	0	6	0	Chytridiomycota	Spizellomycetes	Spizellomycetales	Unassigned	Unassigned
b1776f941c724d4d9cd8380e327e2c51	0	0	62	Ascomycota	Orbiliomycetes	Orbiliales	Orbiliaceae	Orbilia
b1785f36f04260c105317928bb8ea4fc	5	0	0	Basidiomycota	Cystobasidiomycetes	Erythrobasidiales	Erythrobasidiaceae	Erythrobasidium
b17b8ef6b955971560095025af22cb87	0	0	129	Ascomycota	Sordariomycetes	Hypocreales	Stachybotryaceae	Xenomyrothecium
b20dc1350d864b73c27ceea1480c9b73	3	0	11	Ascomycota	Unassigned	Unassigned	Unassigned	Unassigned
b2460c33b5fef07da6fcb4f931e6d8cd	30	0	0	Ascomycota	Sordariomycetes	Glomerellales	Plectosphaerellaceae	Plectosphaerella
b2628fedac38322b669621c1343fe39a	0	2	0	Ascomycota	Unassigned	Unassigned	Unassigned	Unassigned
b2776f7a7ebae3e2b6b2aa02fc6b67f9	0	0	2	Basidiomycota	Agaricomycetes	Cantharellales	Ceratobasidiaceae	Unassigned
b28a9a848189ece6d23db4bb70a35ded	0	8	0	Mortierellomycota	Mortierellomycetes	Mortierellales	Mortierellaceae	Unassigned
b2bb4e3801f5bad68d18a27308bfef6b	2	0	0	Ascomycota	Eurotiomycetes	Eurotiales	Aspergillaceae	Penicillium
b2ce69fdcd8e2584609679c6a8713366	0	3	0	Ascomycota	Sordariomycetes	Microascales	Microascaceae	Scedosporium
b2dc51db9bf73437ff9e10bec16476d1	0	1	0	Ascomycota	Dothideomycetes	Pleosporales	Lentitheciaceae	Poaceascoma
b2e3c4702170894469edad7ff43bae82	9	0	0	Ascomycota	Sordariomycetes	Hypocreales	Nectriaceae	Dactylonectria
b3405b487adb94b27da2311c1ea833b9	317	0	0	Glomeromycota	Paraglomeromycetes	Paraglomerales	Paraglomeraceae	Paraglomus
b365b2900378a2e1bed1b46e7a3649e6	5	0	0	Basidiomycota	Atractiellomycetes	Atractiellales	Hoehnelomycetaceae	Atractiella
b386bac9928ec4db22fbeaaf81338e69	7	0	0	Ascomycota	Eurotiomycetes	Eurotiales	Aspergillaceae	Penicillium
b397ab76fd461bf495946dc5a8d29915	63	0	0	Ascomycota	Sordariomycetes	Xylariales	Amphisphaeriaceae	Microdochium
b3aa862133df631d2cc35a811befe5a8	11	0	0	Ascomycota	Sordariomycetes	Xylariales	Unassigned	Unassigned
b3bcb87f7c9f75ef26c5212f469c460f	0	0	343	Ascomycota	Sordariomycetes	Hypocreales	Stachybotryaceae	Stachybotrys
b3dc11ba869843e0bf9f2fb012e4b733	6	0	0	Chytridiomycota	Unassigned	Unassigned	Unassigned	Unassigned
b412e3bb7f4f73700ba622303dae2879	6	0	0	Ascomycota	Sordariomycetes	Hypocreales	Stachybotryaceae	Striaticonidium
b42bd10140d588a62e8cba8e9d33d569	1	0	0	Ascomycota	Dothideomycetes	Pleosporales	Dictyosporiaceae	Unassigned
b436edddb6b7641a57d35797bdedb21f	43	0	0	Chytridiomycota	Rhizophlyctidomycetes	Rhizophlyctidales	Unassigned	Unassigned
b4700e39da06a5a6c06962a26e526299	0	3	0	Ascomycota	Unassigned	Unassigned	Unassigned	Unassigned
b47732a1aed152b9271d81644bb4badc	3	0	0	Ascomycota	Pezizomycetes	Pezizales	Pyronemataceae	Unassigned
b47e35adfef45629a25ed376246245c6	0	0	6	Ascomycota	Dothideomycetes	Pleosporales	Roussoellaceae	Xenoroussoella
b4819e5f1da358b66bdcab05e8792870	0	0	23	Ascomycota	Sordariomycetes	Hypocreales	Unassigned	Unassigned
b492c0d5c077c72446b45bf10a9c40aa	0	0	12	Ascomycota	Sordariomycetes	Glomerellales	Plectosphaerellaceae	Plectosphaerella
b4c128ac0d52a8adfc78605897abf308	0	0	3	Ascomycota	Pezizomycetes	Pezizales	Unassigned	Unassigned
b4d160bb3aaf748fdd0d2b9fe79f2e3e	90	0	0	Ascomycota	Dothideomycetes	Pleosporales	Unassigned	Pseudorobillarda
b4fe7c892f7964516a43f6a7484a465e	5	0	0	Basidiomycota	Tremellomycetes	Filobasidiales	Filobasidiaceae	Naganishia
b53b4544136fb8cbe5fff7c3601f440e	0	0	8	Ascomycota	Sordariomycetes	Hypocreales	Bionectriaceae	Paracylindrocarpon
b57153231c3a7f871768b2b10f1fc462	5	0	0	Ascomycota	Sordariomycetes	Microascales	Microascaceae	Scedosporium
b5f78d21b2f156a5158b53537b16394c	5	0	0	Basidiomycota	Agaricomycetes	Sebacinales	Serendipitaceae	Serendipita
b61f2ef1a3055ef6a8a918f5dfa5ba23	49	0	0	Chytridiomycota	Rhizophydiomycetes	Rhizophydiales	Alphamycetaceae	Betamyces
b63493aba46658cab8e83f7932d9df03	19	0	0	Ascomycota	Unassigned	Unassigned	Unassigned	Unassigned
b64fdd744bd83ff6df0d3410d6cd039b	0	5	0	Ascomycota	Pezizomycetes	Pezizales	Pyronemataceae	Scutellinia
b65fdbf8c35e342a57a0de89c5182112	0	168	0	Ascomycota	Leotiomycetes	Helotiales	Helotiaceae	Tetracladium
b6ab04c6de1e2e1452985df74b322c31	3	0	0	Basidiomycota	Tremellomycetes	Cystofilobasidiales	Mrakiaceae	Itersonilia
b6d7e6e3ae23617f2891ff870adc7c81	0	12	0	Ascomycota	Orbiliomycetes	Orbiliales	Orbiliaceae	Unassigned
b70082874349ed15f120d42f97ffb3b7	1296	0	0	Basidiomycota	Agaricomycetes	Cantharellales	Hydnaceae	Minimedusa
b70439ca8d12719035365f70ced75fe5	3	0	0	Basidiomycota	Agaricomycetes	Sebacinales	Serendipitaceae	Serendipita
b71794a8fa375a40b61d5e374425cbb1	0	0	1	Basidiomycota	Agaricomycetes	Cantharellales	Ceratobasidiaceae	Unassigned
b734bcbc367039cd99edd6ca4cc08b29	70	0	0	Ascomycota	Sordariomycetes	Hypocreales	Niessliaceae	Niesslia
b762f04f808da5da685631a82d95b889	25	0	0	Ascomycota	Dothideomycetes	Pleosporales	Phaeosphaeriaceae	Unassigned
b78113a39e5be7695e703aa54d2c7d70	4	0	0	Basidiomycota	Agaricomycetes	Unassigned	Unassigned	Unassigned
b7897efc9fd38f3b6398e05fb5424fb5	5	0	0	Ascomycota	Unassigned	Unassigned	Unassigned	Unassigned
b7cc229b44413454f61ff6bd4dd7f47b	0	0	4	Ascomycota	Eurotiomycetes	Eurotiales	Aspergillaceae	Penicillium
b7ce077199433c3c02073f9860be5666	0	0	18	Ascomycota	Sordariomycetes	Hypocreales	Clavicipitaceae	Metacordyceps
b7cf9893b7c4dc59850b6b307a554b7a	26	0	0	Ascomycota	Sordariomycetes	Chaetosphaeriales	Chaetosphaeriaceae	Pseudophialocephala
b7d690c3c058723a5261e49a3d0b34a8	8	0	0	Ascomycota	Dothideomycetes	Unassigned	Unassigned	Unassigned
b7e8362ba06d0e40a063e19b3dc53cd7	0	9	0	Glomeromycota	Paraglomeromycetes	Paraglomerales	Pervetustaceae	Unassigned
b7f462aeddfad1000dbd2ce2338d6f14	53	0	0	Ascomycota	Sordariomycetes	Magnaporthales	Unassigned	Unassigned
b7f6dc5d85d89acecb41d695ab8f5744	2	0	0	Glomeromycota	Glomeromycetes	Glomerales	Unassigned	Unassigned
b800db2638503f268dd3850cf725d27f	7	0	0	Ascomycota	Unassigned	Unassigned	Unassigned	Unassigned
b827cb8bed2c5617714aecec1b2fb87b	0	2	0	Ascomycota	Sordariomycetes	Hypocreales	Clavicipitaceae	Metarhizium
b850c2acdc2815113a4df1e649e39909	0	0	2	Ascomycota	Sordariomycetes	Hypocreales	Bionectriaceae	Unassigned
b8777d741e2098dd9ae086f67d7305b7	0	9	0	Mucoromycota	Endogonomycetes	Unassigned	Unassigned	Unassigned
b87cfe816789529afd0d35aae45558c3	0	10	0	Ascomycota	Sordariomycetes	Sordariales	Podosporaceae	Unassigned
b87fd85cf939a58722e7a3e3049f67e7	2	0	0	Ascomycota	Unassigned	Unassigned	Unassigned	Unassigned
b880bedb7ffd884e3d6a3868d09ce75e	2	0	0	Rozellomycota	Unassigned	Unassigned	Unassigned	Unassigned
b88a951fd07c71159d48138688037a99	0	15	0	Ascomycota	Leotiomycetes	Helotiales	Tympanidaceae	Unassigned
b8991798470eef02e6d7998c6e68baf1	46	0	0	Chytridiomycota	Rhizophlyctidomycetes	Rhizophlyctidales	Sonoraphlyctidaceae	Sonoraphlyctis
b8a2ade20702313b9730ae0f0b041a3e	74	0	0	Ascomycota	Sordariomycetes	Sordariales	Lasiosphaeriaceae	Cercophora
b8d6162430c196bedc0cd163c9853775	57	0	0	Glomeromycota	Archaeosporomycetes	Archaeosporales	Unassigned	Unassigned
b911b61311dff4b34d9c548cbaf3b253	0	2	0	Ascomycota	Dothideomycetes	Pleosporales	Torulaceae	Torula
b926418a6ab58d76985d7886bdb78b51	11	0	0	Ascomycota	Sordariomycetes	Unassigned	Unassigned	Unassigned
b94254ad64fcde791976c6874f16123f	0	0	9	Ascomycota	Dothideomycetes	Pleosporales	Didymosphaeriaceae	Paraconiothyrium
b98801a41a56a31cb92f9d044cdd1ab4	0	0	16	Ascomycota	Sordariomycetes	Cordanales	Cordanaceae	Cordana
b9bb44579a2d8987af7dbaa711109d66	2	0	0	Basidiomycota	Agaricomycetes	Auriculariales	Unassigned	Unassigned
b9e12ea6f487eb0e271b6be0117d8050	0	0	1	Ascomycota	Orbiliomycetes	Orbiliales	Unassigned	Unassigned
b9e3f51cedeb0fca9df85a4f463142b3	5	0	0	Kickxellomycota	Ramicandelaberomycetes	Ramicandelaberales	Ramicandelaberaceae	Ramicandelaber
ba019bd6a9262be5c7e173536a2611d7	0	0	2	Ascomycota	Dothideomycetes	Pleosporales	Unassigned	Unassigned
ba06ee8b8b2d603c0be591356d98c438	6	0	0	Ascomycota	Dothideomycetes	Pleosporales	Unassigned	Unassigned
ba126003a261f1bff38019731ff133b4	6	0	0	Ascomycota	Dothideomycetes	Unassigned	Unassigned	Unassigned
ba1eefc963975b6bf0d3fbdd3672346c	0	0	2	Chytridiomycota	Unassigned	Unassigned	Unassigned	Unassigned
ba529646dfdf76556e100ad45d428235	10	0	0	Ascomycota	Sordariomycetes	Hypocreales	Unassigned	Unassigned
ba79ff74bf185d3985d699992cf26335	0	0	2	Ascomycota	Sordariomycetes	Chaetosphaeriales	Unassigned	Unassigned
ba979e3e7612a8450ea1bbe4a6d5e11c	5	0	0	Ascomycota	Dothideomycetes	Pleosporales	Unassigned	Unassigned
bab291a9682e9e7a85cc50dbeac2881c	0	0	2	Ascomycota	Dothideomycetes	Pleosporales	Unassigned	Unassigned
bac456f5d009c233625c2a4db4a7a07b	0	4	0	Basidiomycota	Unassigned	Unassigned	Unassigned	Unassigned
bade4bbfa57c798e8ca91ce4c118de7d	0	0	9	Ascomycota	Dothideomycetes	Pleosporales	Unassigned	Aaosphaeria
baecbe37bb45ebba38b0f321bdb2e464	91	0	0	Ascomycota	Sordariomycetes	Glomerellales	Plectosphaerellaceae	Acrostalagmus
bafeb59cbafdd6b61be233c2045ee830	62	0	0	Basidiomycota	Agaricomycetes	Trechisporales	Unassigned	Unassigned
bb010442c49372ded758d13caa6244e9	0	0	57	Ascomycota	Eurotiomycetes	Chaetothyriales	Cyphellophoraceae	Cyphellophora
bb67540f4e7de4bd034747763d2c8914	15	0	0	Ascomycota	Sordariomycetes	Hypocreales	Nectriaceae	Unassigned
bbbb2074578c6bc9a820a94c2b239fc4	1	0	0	Ascomycota	Sordariomycetes	Hypocreales	Nectriaceae	Sarcopodium
bbca76e2271e1777268e0ae1cb7783aa	0	24	0	Ascomycota	Dothideomycetes	Minutisphaerales	Minutisphaeraceae	Minutisphaera
bbcb8d4c8c0e06d6a36585bb8d21b36d	0	10	0	Rozellomycota	Unassigned	Unassigned	Unassigned	Unassigned
bbde44df1cc7afc632b17282b8f8ec2e	2	0	0	Basidiomycota	Tremellomycetes	Filobasidiales	Filobasidiaceae	Filobasidium
bbe29cf28d1a8b5b5e00de465560a9e3	1	0	0	Ascomycota	Sordariomycetes	Unassigned	Unassigned	Unassigned
bbe5f73d22b130ef9825622e5c580dc6	5	0	0	Chytridiomycota	Unassigned	Unassigned	Unassigned	Unassigned
bbf6feee2391f5a3b7fd02a423dfa598	89	0	0	Basidiomycota	Agaricomycetes	Unassigned	Unassigned	Unassigned
bc0ee3b260deba2a9e1f0770c5596a6b	0	0	5	Glomeromycota	Paraglomeromycetes	GS24	Unassigned	Unassigned
bc0feada5ac64e20e85367f2e5d5d0d3	0	0	21	Ascomycota	Dothideomycetes	Pleosporales	Pleosporaceae	Edenia
bc4f37985ea8e493df5fe42491c860df	0	0	1	Ascomycota	Dothideomycetes	Pleosporales	Phaeosphaeriaceae	Unassigned
bc824d537d5366ee754c691f6d93cfcd	4	0	0	Ascomycota	Leotiomycetes	Helotiales	Unassigned	Mycoarthris
bc8318d6fdf1604a14c34991fa083ad9	6	0	0	Rozellomycota	Unassigned	Unassigned	Unassigned	Unassigned
bcbc0bc6a5b15cd1994bc3135a4b8884	4	0	0	Ascomycota	Eurotiomycetes	Eurotiales	Aspergillaceae	Penicillium
bcc4042fa678322cd56116d7df0a26d0	0	0	11	Ascomycota	Sordariomycetes	Xylariales	Amphisphaeriaceae	Microdochium
bcea36f67fec6243ca299ba9ddae767c	0	0	37	Ascomycota	Sordariomycetes	Hypocreales	Stachybotryaceae	Alfaria
bcf17cc0c9267c0b96e576227d199cab	0	0	5	Ascomycota	Eurotiomycetes	Eurotiales	Aspergillaceae	Penicillium
bd27c1b0670a0384e199059f6f5dbfa9	0	0	29	Chytridiomycota	Rhizophlyctidomycetes	Rhizophlyctidales	Unassigned	Unassigned
bd39458b1302e4420b9bd15460e8e502	24	0	0	Ascomycota	Dothideomycetes	Pleosporales	Melanommataceae	Pleotrichocladium
bda69aaa581f0c4b6731f6346d5532ad	0	8	0	Basidiomycota	Agaricomycetes	Sebacinales	Serendipitaceae	Serendipita
bdb5eca910d37468fb40a4a082d726d7	9	0	0	Ascomycota	Sordariomycetes	Sordariales	Lasiosphaeriaceae	Cercophora
bdcb3459c728ebd57e0fa5e561aac5cf	25	0	0	Ascomycota	Unassigned	Unassigned	Unassigned	Unassigned
bde80164f4c8163b6f0e06f2eb0fa13e	0	0	1	Rozellomycota	Unassigned	Unassigned	Unassigned	Unassigned
be56c4d1381b96525aa00aba769accc3	0	0	964	Rozellomycota	Unassigned	Unassigned	Unassigned	Unassigned
be879bf19c0d9d940bc507aa3b4241df	0	3	0	Basidiomycota	Agaricomycetes	Agaricales	Psathyrellaceae	Coprinellus
bee87483f2054fe0a2a3ee3350fc658f	0	0	8	Rozellomycota	Unassigned	Unassigned	Unassigned	Unassigned
beee65b21afcb785510e3c8513103208	0	0	100	Ascomycota	Sordariomycetes	Hypocreales	Unassigned	Unassigned
bf185920c249699fa69f4550d3d6a830	5	0	0	Basidiomycota	Agaricomycetes	Agaricales	Psathyrellaceae	Psathyrella
bf2a0bf16ae5aa387c3a9ef556a0ce48	4	0	0	Basidiomycota	Agaricomycetes	Sebacinales	Serendipitaceae	Serendipita
bf3eac0689cc44d62ffc822ab9e76658	4	0	0	Blastocladiomycota	Unassigned	Unassigned	Unassigned	Unassigned
bf49073f5a9e0042a22f9d4d7790a13d	6	0	0	Ascomycota	Dothideomycetes	Pleosporales	Pyrenochaetopsidaceae	Xenopyrenochaetopsis
bf7d1ccdf4f5fee91daa72284f8272a7	5	0	0	Rozellomycota	Unassigned	Unassigned	Unassigned	Unassigned
bfb5fb5b4fa346ef65d9bd79f45fe3bc	5	0	0	Ascomycota	Sordariomycetes	Hypocreales	Unassigned	Unassigned
c04322958bd7791ec54613effd191099	0	2	0	Ascomycota	Dothideomycetes	Pleosporales	Unassigned	Unassigned
c0b1a71a298ea26e4dfc8c2f7023c36b	0	0	3	Ascomycota	Unassigned	Unassigned	Unassigned	Unassigned
c0b5c2983b51da476faf0445512699ae	7	0	0	Basidiomycota	Agaricomycetes	Polyporales	Unassigned	Unassigned
c0be529ef98de3cb6f68fab6ddf361de	2	0	0	Basidiomycota	Microbotryomycetes	Sporidiobolales	Sporidiobolaceae	Rhodotorula
c0d637298741ff33a86eefdcb9c305f4	231	0	0	Ascomycota	Sordariomycetes	Sordariales	Lasiosphaeriaceae	Cercophora
c0d68dfcc6d13e4fca367dca9272e586	46	0	0	Ascomycota	Dothideomycetes	Pleosporales	Pyrenochaetopsidaceae	Xenopyrenochaetopsis
c0ed82e51b9e85f3938f55b622d2b128	33	0	0	Rozellomycota	Unassigned	Unassigned	Unassigned	Unassigned
c0f9f5b87fab6b146084c433b6176c5c	0	18	0	Basidiomycota	Agaricomycetes	Agaricales	Hymenogastraceae	Pseudohelicomyces
c10eb9b749046aa954c1f8a0eca514f2	0	0	50	Ascomycota	Sordariomycetes	Glomerellales	Plectosphaerellaceae	Brunneomyces
c14c8ef399f56a46d9db64182caaddc5	1	0	0	Basidiomycota	Microbotryomycetes	Sporidiobolales	Sporidiobolaceae	Rhodotorula
c14d957cfab00f82467db4e86480faa1	0	506	0	Ascomycota	Sordariomycetes	Hypocreales	Nectriaceae	Mariannaea
c154a3b79640ea4917993947cbea24ca	2	0	15	Ascomycota	Eurotiomycetes	Eurotiales	Aspergillaceae	Aspergillus
c16941fd945217f8858bfaf22ebc6113	5	0	0	Ascomycota	Sordariomycetes	Hypocreales	Stachybotryaceae	Striaticonidium
c1738ced48085d9e869b4ca511d0f29d	1	6	0	Mortierellomycota	Mortierellomycetes	Mortierellales	Mortierellaceae	Mortierella
c1a502f7ea7a5ae92ccb2df84ece12df	0	0	66	Ascomycota	Eurotiomycetes	Chaetothyriales	Herpotrichiellaceae	Unassigned
c1b4bdae3ee55cac22ea93d3ec9e13e4	0	0	7	Ascomycota	Dothideomycetes	Pleosporales	Torulaceae	Torula
c1ec369aa0abbde940cd771cfa22d35c	0	0	2	Ascomycota	Eurotiomycetes	Chaetothyriales	Herpotrichiellaceae	Cladophialophora
c1ff207ca214b75a9bfdf80b09593d62	0	1	0	Basidiomycota	Agaricomycetes	Trechisporales	Hydnodontaceae	Unassigned
c21228d60ef5a3f2dd8eb37a6805c20a	0	0	16	Ascomycota	Dothideomycetes	Pleosporales	Unassigned	Unassigned
c22fa7da9a1ce171c7be55406b39f15d	0	1	0	Chytridiomycota	Spizellomycetes	Spizellomycetales	Unassigned	Unassigned
c231a72d182b6f77f2061b990b861047	11	0	0	Basidiomycota	Agaricomycetes	Cantharellales	Ceratobasidiaceae	Unassigned
c25570668c009a20b139ee74d8f17c3f	0	11	0	Ascomycota	Sordariomycetes	Hypocreales	Clavicipitaceae	Pochonia
c28fe343d2dc4b89e981b3eaf5005759	0	42	0	Basidiomycota	Agaricomycetes	Unassigned	Unassigned	Unassigned
c2a14e2d2f4ace126f151e7172807117	2	0	0	Basidiomycota	Tremellomycetes	Filobasidiales	Filobasidiaceae	Filobasidium
c2d11a3cd282bdfed198bdeaec4b1d86	0	27	0	Rozellomycota	Unassigned	Unassigned	Unassigned	Unassigned
c2d3f1760c45f0eac7b05d92a5586b66	0	0	7	Basidiomycota	Agaricomycetes	Agaricales	Psathyrellaceae	Coprinellus
c33664f28e050439a1ee549722518b74	0	295	0	Basidiomycota	Agaricomycetes	Unassigned	Unassigned	Unassigned
c375b0a3ec536dadf3480d8299ac63ea	0	2	0	Ascomycota	Dothideomycetes	Pleosporales	Torulaceae	Dendryphion
c396f412e1095a44b35e2e6b0f07c1b6	41	0	0	Ascomycota	Sordariomycetes	Hypocreales	Nectriaceae	Dactylonectria
c3c115bfc96ebf9bcc1294dca4bf8bb3	6	0	0	Ascomycota	Sordariomycetes	Sordariales	Unassigned	Unassigned
c3c41db4a7b7a1485b8a257f1d6d66bf	0	6	0	Basidiomycota	Agaricomycetes	Cantharellales	Ceratobasidiaceae	Unassigned
c3d1e78af19e48e40d9e2fa9a4f837b6	0	51	0	Ascomycota	Sordariomycetes	Hypocreales	Unassigned	Unassigned
c40f2b7ea710e78a4f9ce145bf80029f	15	0	0	Ascomycota	Dothideomycetes	Pleosporales	Cucurbitariaceae	Pyrenochaeta
c44a548e86ff1a84f465f56ef06bf4e7	0	2	0	Ascomycota	Eurotiomycetes	Chaetothyriales	Herpotrichiellaceae	Unassigned
c44e9a707d6751ded1ab60e561a3c6fc	51	0	0	Mortierellomycota	Mortierellomycetes	Mortierellales	Mortierellaceae	Mortierella
c465b2b760b710613ba1974c499b63b0	0	7	0	Ascomycota	Leotiomycetes	Thelebolales	Pseudeurotiaceae	Pseudeurotium
c46aeb4b3b77a0a29dcfa9f4438b2b0b	0	35	0	Ascomycota	Sordariomycetes	Hypocreales	Nectriaceae	Dactylonectria
c473e7c10aa4bad15e571852d2643a0d	47	0	0	Chytridiomycota	Rhizophydiomycetes	Rhizophydiales	Rhizophydiaceae	Unassigned
c47be61b930546e3871b0cb70381a657	0	0	5	Ascomycota	Dothideomycetes	Pleosporales	Periconiaceae	Periconia
c4976b03642f17b4339d75f9bfd5b04e	0	0	5	Ascomycota	Dothideomycetes	Acrospermales	Unassigned	Unassigned
c4fababb04942d2d65478c0af0d9c0ad	0	0	13	Ascomycota	Orbiliomycetes	Orbiliales	Orbiliaceae	Unassigned
c5435a6c3a757c5f0a148da0f6251f26	0	2	0	Ascomycota	Dothideomycetes	Pleosporales	Unassigned	Unassigned
c54d6b7f45bd67b09835e14662aa5a47	1	0	0	Ascomycota	Sordariomycetes	Glomerellales	Plectosphaerellaceae	Verticillium
c56880fd62e8233749bece3db12dd3e8	7	0	0	Ascomycota	Sordariomycetes	Myrmecridiales	Unassigned	Unassigned
c57fb0fea82ede6431d90320364fffe2	2	0	0	Ascomycota	Dothideomycetes	Pleosporales	Phaeosphaeriaceae	Phaeosphaeria
c589e6a369f8685d831969f1554aefc6	0	0	3	Ascomycota	Unassigned	Unassigned	Unassigned	Unassigned
c5adf32bb2716f9de181d7973272fbd1	6	0	0	Ascomycota	Pezizomycetes	Pezizales	Pyronemataceae	Unassigned
c622636dd1529eef6f85545afd54d055	165	0	0	Ascomycota	Leotiomycetes	Helotiales	Tricladiaceae	Mycofalcella
c62ade3d72f154b981ce3096d22a4b18	0	4	0	Basidiomycota	Agaricomycetes	Polyporales	Ganodermataceae	Ganoderma
c6386a05a67983a1adc687b7f071dd99	88	0	0	Mucoromycota	Endogonomycetes	Unassigned	Unassigned	Unassigned
c6634cf853dfdff84c7196c4ad711286	2	0	0	Mortierellomycota	Mortierellomycetes	Mortierellales	Mortierellaceae	Mortierella
c6c0ce2b2a0044c71d4de3ce6f1068d5	96	0	0	Ascomycota	Sordariomycetes	Hypocreales	Unassigned	Unassigned
c73e973db2a8a8f42fd77ca2c1314b43	0	0	3	Basidiomycota	Cystobasidiomycetes	Unassigned	Unassigned	Unassigned
c753499c706454056e0b4b9058458f45	0	25	0	Ascomycota	Leotiomycetes	Thelebolales	Pseudeurotiaceae	Pseudeurotium
c756ae587f752d2c253fbc644fe11307	3	0	0	Glomeromycota	Glomeromycetes	Glomerales	Glomeraceae	Unassigned
c796ff30f963df21bbececf45197fed8	14	0	0	Ascomycota	Sordariomycetes	Magnaporthales	Magnaporthaceae	Arxiella
c797b7973a090e56ad0fec23ac7c6e20	0	0	99	Ascomycota	Dothideomycetes	Pleosporales	Phaeosphaeriaceae	Unassigned
c7d0b957d72f49392d81b91907b84a75	1	0	0	Ascomycota	Unassigned	Unassigned	Unassigned	Unassigned
c7dc635e7cd1ef2575f1ac4c4ab3c3fd	4	0	0	Ascomycota	Sordariomycetes	Glomerellales	Plectosphaerellaceae	Verticillium
c7e346d3b836867d5e12975fb56a55b6	0	0	45	Ascomycota	Sordariomycetes	Microascales	Microascaceae	Scedosporium
c7e6690fe17e562f7ceb5bb3a5c426d1	0	20	0	Ascomycota	Dothideomycetes	Tubeufiales	Tubeufiaceae	Helicosporium
c817d4e029754b8a41688e462677848d	10	0	0	Ascomycota	Sordariomycetes	Chaetosphaeriales	Chaetosphaeriaceae	Codinaea
c8344efe6e160df8198c1d991b1083d9	28	0	0	Ascomycota	Dothideomycetes	Pleosporales	Pleosporaceae	Bipolaris
c834e7e970bbba36a938ad10d1efb5c7	0	0	7	Ascomycota	Dothideomycetes	Pleosporales	Phaeosphaeriaceae	Didymocyrtis
c86310243d3a6bc13a6e9b950fff14e7	8	0	0	Ascomycota	Sordariomycetes	Unassigned	Unassigned	Unassigned
c86ba7cec23a497071c51f62519e3400	2	0	0	Ascomycota	Dothideomycetes	Pleosporales	Melanommataceae	Camposporium
c88a442deb826e4b8b6fcca03379f253	0	0	2	Basidiomycota	Cystobasidiomycetes	Unassigned	Unassigned	Unassigned
c8b084c9367d07103d31fe0aa7266686	0	1	0	Ascomycota	Unassigned	Unassigned	Unassigned	Unassigned
c8cbc752eb657f7834d87f68d556fdeb	0	5	0	Ascomycota	Eurotiomycetes	Chaetothyriales	Herpotrichiellaceae	Exophiala
c8cfd7031bb6da3e6f73128b30a49a9e	12	0	0	Ascomycota	Unassigned	Unassigned	Unassigned	Unassigned
c8fc5286abd35c1e008609c28d05bc3c	4	0	0	Ascomycota	Unassigned	Unassigned	Unassigned	Unassigned
c9233e8d9c9030af2d16bffcc441afbf	43	0	0	Ascomycota	Sordariomycetes	Hypocreales	Unassigned	Unassigned
c942e44a54da4a3040a3f7b0249f3301	0	0	38	Mucoromycota	Endogonomycetes	Unassigned	Unassigned	Unassigned
c9798b5837aaba5917375afade13c99f	21	0	0	Ascomycota	Leotiomycetes	Helotiales	Unassigned	Unassigned
c99bd11b022235ed27bd24e58c41373f	0	0	6	Ascomycota	Sordariomycetes	Hypocreales	Stachybotryaceae	Stachybotrys
c9c7d50a6e65a281cfeead65971200ef	0	0	2	Ascomycota	Dothideomycetes	Pleosporales	Unassigned	Unassigned
c9da1009bbcad17f896cc130a33e53fb	0	6	0	Rozellomycota	Unassigned	Unassigned	Unassigned	Unassigned
c9f7fc0dac5ed778d37132e05cdf8fc0	0	0	12	Glomeromycota	Paraglomeromycetes	Unassigned	Unassigned	Unassigned
ca153fcbf6e802207cba792e9efcfb09	0	0	2	Ascomycota	Sordariomycetes	Sordariales	Lasiosphaeriaceae	Unassigned
ca7343bc03dee376f88508fcad8a2729	16	0	0	Ascomycota	Dothideomycetes	Mycosphaerellales	Mycosphaerellaceae	Unassigned
ca7fe43b9730e0d4f3cac235060c404c	0	11	0	Ascomycota	Unassigned	Unassigned	Unassigned	Unassigned
ca8ea2fe6d4944a7cbf25504b93b6034	0	17	0	Ascomycota	Saccharomycetes	Saccharomycetales	Phaffomycetaceae	Wickerhamomyces
cab8df3be746eda8802224debbe7c9f8	13	10	0	Ascomycota	Orbiliomycetes	Orbiliales	Orbiliaceae	Arthrobotrys
cac9608ad49656695dee29d406a1718b	0	0	12	Ascomycota	Sordariomycetes	Sordariales	Lasiosphaeriaceae	Unassigned
cb1f6274eee2496671cec3ffd6270419	3	0	0	Ascomycota	Sordariomycetes	Chaetosphaeriales	Chaetosphaeriaceae	Codinaea
cb490b3249fe4212936a46822f7a9207	0	110	0	Ascomycota	Pezizomycetes	Pezizales	Unassigned	Unassigned
cb88d2d68fdfc5d498c8ce66c14d59e3	2	0	0	Ascomycota	Unassigned	Unassigned	Unassigned	Unassigned
cb94cbe6f3e097e0ecccc6e507ce27cb	4	0	0	Ascomycota	Sordariomycetes	Hypocreales	Hypocreaceae	Trichoderma
cc00fb64150857836b15f1967173a096	2	0	0	Ascomycota	Unassigned	Unassigned	Unassigned	Unassigned
cc253a4d4b7ba171638c2a013da73a74	6	0	0	Chytridiomycota	Rhizophydiomycetes	Rhizophydiales	Rhizophydiaceae	Unassigned
cc456bc805002397b81205d315b3746d	0	0	26	Ascomycota	Dothideomycetes	Pleosporales	Unassigned	Unassigned
cc6b113cff1c7ca2ac2ad6f2361d4c32	57	0	0	Ascomycota	Unassigned	Unassigned	Unassigned	Unassigned
cc9e1fe974b13799c2fc403191ec9414	0	0	16	Ascomycota	Dothideomycetes	Unassigned	Unassigned	Unassigned
ccc52f2f32c0b55d0373986f04062509	34	0	0	Ascomycota	Sordariomycetes	Glomerellales	Plectosphaerellaceae	Lectera
ccc57faf0fd9a5100964433a1104b639	2	0	0	Ascomycota	Sordariomycetes	Sordariales	Lasiosphaeriaceae	Cercophora
cd0a34c84365e0a97a4a44e85bf87112	0	13	0	Basidiomycota	Tremellomycetes	Cystofilobasidiales	Cystofilobasidiaceae	Cystofilobasidium
cd40ce4523d6ce8edb775897abe21ea8	6	0	0	Ascomycota	Pezizomycetes	Pezizales	Ascodesmidaceae	Unassigned
cd7d123bc46706e51cd24f0c4be128e0	14	0	0	Ascomycota	Unassigned	Unassigned	Unassigned	Unassigned
ce2fbb55b73b914f9835069ebbe941e4	0	0	59	Ascomycota	Eurotiomycetes	Onygenales	Onygenaceae	Arachnotheca
ce4d3d24af22a4c8b32d8a7aee0f3b9f	0	147	0	Chytridiomycota	Spizellomycetes	Spizellomycetales	Unassigned	Unassigned
ce503284593173b6ec5c4a5427f223b8	17	0	0	Chytridiomycota	Lobulomycetes	Lobulomycetales	Unassigned	Unassigned
ce55c52733442c9a6fbbe8fa3cef5308	8	30	0	Ascomycota	Sordariomycetes	Hypocreales	Hypocreaceae	Trichoderma
ce5d78f5b0aae5e682dcc3e72100ecdc	0	63	0	Ascomycota	Sordariomycetes	Hypocreales	Nectriaceae	Dactylonectria
ce86fa35387f659af01180a2ad7102d6	0	14	0	Ascomycota	Unassigned	Unassigned	Unassigned	Unassigned
ce889ed2b2c5db8d6eb094a1f96ca6af	0	4	0	Basidiomycota	Agaricomycetes	Agaricales	Unassigned	Unassigned
ce9cdd30c9784739d3e3d0811b324fba	0	0	8	Ascomycota	Dothideomycetes	Pleosporales	Phaeosphaeriaceae	Setophoma
ceda65c9fb2eeb84035144f84d832425	0	0	1	Ascomycota	Dothideomycetes	Pleosporales	Periconiaceae	Periconia
cf2f733c56767a33c04b941803bd150d	0	2	0	Ascomycota	Sordariomycetes	Hypocreales	Stachybotryaceae	Alfaria
cf3b8bca98d8e3d95a008115ed985a42	8	0	0	Chytridiomycota	Rhizophlyctidomycetes	Rhizophlyctidales	Rhizophlyctidaceae	Rhizophlyctis
cf4390c81ff14d358bcf7152a8b2cdbf	11	0	0	Ascomycota	Sordariomycetes	Hypocreales	Unassigned	Unassigned
cf5017f3c64488974711e4e88f60ede7	3	0	0	Ascomycota	Eurotiomycetes	Chaetothyriales	Unassigned	Unassigned
cf5d208ed685c71005deb08f276fcadb	0	0	1	Ascomycota	Dothideomycetes	Pleosporales	Unassigned	Unassigned
cf688773d1dd8dd5cf7424eb55a0e75e	0	6	0	Glomeromycota	Glomeromycetes	Glomerales	Glomeraceae	Unassigned
cfa87f3835893d58239fa1c7269bab9f	0	0	15	Ascomycota	Sordariomycetes	Hypocreales	Stachybotryaceae	Stachybotrys
cfb24fee9c99ced1e49979fb10dd97bd	0	0	25	Ascomycota	Sordariomycetes	Hypocreales	Nectriaceae	Unassigned
cfbf61197e089d526a0670ef9fb0ee6f	0	0	8	Ascomycota	Dothideomycetes	Pleosporales	Periconiaceae	Periconia
[truncated: 366 more rows]
