# Supplementary material for: Exploring Genomics and Microbial Ecology: Analysis of Bidens pilosa L. Genetic Structure and Soil Microbiome Diversity by RAD-Seq and Metabarcoding
Source: Plants (Basel). 2024 Jan 13;13(2):221. doi: 10.3390/plants13020221 (PMC10818919; doi:10.3390/plants13020221)
Supplement: Supplementary file 1 [file plants-13-00221-s001.zip › Table S5_Alpha Diversity.xlsx]

## Sheet: Original Data
Type	Sample_type	variable	value
Bacteria	Palmira	Shannon	5.92584
Bacteria	Palmira	Shannon	6.24835
Bacteria	Sibundoy	Shannon	4.61251
Bacteria	Sibundoy	Shannon	2.5488
Bacteria	Bogota	Shannon	4.78622
Bacteria	Bogota	Shannon	3.66803
Bacteria	Bogota	Shannon	3.57733
Bacteria	Palmira	Shannon	6.17038
Bacteria	Palmira	Shannon	5.96602
Bacteria	Palmira	Shannon	5.56843
Bacteria	Sibundoy	Shannon	6.07147
Bacteria	Sibundoy	Shannon	5.57511
Bacteria	Sibundoy	Shannon	5.13904
Bacteria	Bogota	Shannon	5.91948
Bacteria	Bogota	Shannon	5.90909
Bacteria	Bogota	Shannon	5.83081
Bacteria	Palmira	Equidad de Pielou	0.918894
Bacteria	Palmira	Equidad de Pielou	0.926659
Bacteria	Sibundoy	Equidad de Pielou	0.909962
Bacteria	Sibundoy	Equidad de Pielou	0.487239
Bacteria	Bogota	Equidad de Pielou	0.886638
Bacteria	Bogota	Equidad de Pielou	0.658278
Bacteria	Bogota	Equidad de Pielou	0.773482
Bacteria	Palmira	Equidad de Pielou	0.917034
Bacteria	Palmira	Equidad de Pielou	0.903033
Bacteria	Palmira	Equidad de Pielou	0.876076
Bacteria	Sibundoy	Equidad de Pielou	0.907767
Bacteria	Sibundoy	Equidad de Pielou	0.880784
Bacteria	Sibundoy	Equidad de Pielou	0.84058
Bacteria	Bogota	Equidad de Pielou	0.907195
Bacteria	Bogota	Equidad de Pielou	0.882997
Bacteria	Bogota	Equidad de Pielou	0.898119
Bacteria	Palmira	Dominancia de Berger-Parker	0.0149792
Bacteria	Palmira	Dominancia de Berger-Parker	0.0139125
Bacteria	Sibundoy	Dominancia de Berger-Parker	0.0544643
Bacteria	Sibundoy	Dominancia de Berger-Parker	0.428044
Bacteria	Bogota	Dominancia de Berger-Parker	0.0578406
Bacteria	Bogota	Dominancia de Berger-Parker	0.39078
Bacteria	Bogota	Dominancia de Berger-Parker	0.206004
Bacteria	Palmira	Dominancia de Berger-Parker	0.0240302
Bacteria	Palmira	Dominancia de Berger-Parker	0.0191509
Bacteria	Palmira	Dominancia de Berger-Parker	0.0391359
Bacteria	Sibundoy	Dominancia de Berger-Parker	0.0277278
Bacteria	Sibundoy	Dominancia de Berger-Parker	0.0706497
Bacteria	Sibundoy	Dominancia de Berger-Parker	0.0676569
Bacteria	Bogota	Dominancia de Berger-Parker	0.0276368
Bacteria	Bogota	Dominancia de Berger-Parker	0.0423077
Bacteria	Bogota	Dominancia de Berger-Parker	0.0308047
Fungy	Palmira	Shannon	3.45711
Fungy	Palmira	Shannon	3.23857
Fungy	Bogota	Shannon	3.14943
Fungy	Bogota	Shannon	3.81829
Fungy	Bogota	Shannon	2.63986
Fungy	Palmira	Shannon	4.32253
Fungy	Palmira	Shannon	2.15035
Fungy	Palmira	Shannon	2.53982
Fungy	Sibundoy	Shannon	4.39254
Fungy	Sibundoy	Shannon	2.68109
Fungy	Sibundoy	Shannon	3.24637
Fungy	Bogota	Shannon	4.50442
Fungy	Bogota	Shannon	4.32533
Fungy	Bogota	Shannon	4.63668
Fungy	Palmira	Equidad de Pielou	0.682023
Fungy	Palmira	Equidad de Pielou	0.558754
Fungy	Bogota	Equidad de Pielou	0.584906
Fungy	Bogota	Equidad de Pielou	0.650866
Fungy	Bogota	Equidad de Pielou	0.538984
Fungy	Palmira	Equidad de Pielou	0.760529
Fungy	Palmira	Equidad de Pielou	0.390882
Fungy	Palmira	Equidad de Pielou	0.494533
Fungy	Sibundoy	Equidad de Pielou	0.735613
Fungy	Sibundoy	Equidad de Pielou	0.476416
Fungy	Sibundoy	Equidad de Pielou	0.592786
Fungy	Bogota	Equidad de Pielou	0.756633
Fungy	Bogota	Equidad de Pielou	0.724048
Fungy	Bogota	Equidad de Pielou	0.75841
Fungy	Palmira	Dominancia de Berger-Parker	0.0944828
Fungy	Palmira	Dominancia de Berger-Parker	0.280098
Fungy	Bogota	Dominancia de Berger-Parker	0.250314
Fungy	Bogota	Dominancia de Berger-Parker	0.142745
Fungy	Bogota	Dominancia de Berger-Parker	0.305852
Fungy	Palmira	Dominancia de Berger-Parker	0.087992
Fungy	Palmira	Dominancia de Berger-Parker	0.633061
Fungy	Palmira	Dominancia de Berger-Parker	0.453256
Fungy	Sibundoy	Dominancia de Berger-Parker	0.0930172
Fungy	Sibundoy	Dominancia de Berger-Parker	0.490787
Fungy	Sibundoy	Dominancia de Berger-Parker	0.260835
Fungy	Bogota	Dominancia de Berger-Parker	0.0807161
Fungy	Bogota	Dominancia de Berger-Parker	0.170488
Fungy	Bogota	Dominancia de Berger-Parker	0.0654313

## Sheet: Detailed Analysis
Type	Sample_type	variable	value
			mean	std	min	Quartile 25%	Quartile 50% (median (x͂ ))	Quartile75%	max
Bacteria	Bogota	Berger-Parker Dominance	0.125896	0.146217	0.0276368	0.0336805	0.0500742	0.168963	0.39078
		Pielou's Evenness	0.834452	0.0991763	0.658278	0.800861	0.884818	0.895249	0.907195
		Shannon index	4.94849	1.11266	3.57733	3.94758	5.30851	5.88952	5.91948
	Palmira	Berger-Parker Dominance	0.0222418	0.0102504	0.0139125	0.0149792	0.0191509	0.0240302	0.0391359
		Pielou's Evenness	0.908339	0.0199481	0.876076	0.903033	0.917034	0.918894	0.926659
		Shannon index	5.97581	0.264899	5.56843	5.92584	5.96602	6.17038	6.24835
	Sibundoy	Berger-Parker Dominance	0.129709	0.167634	0.0277278	0.0544643	0.0676569	0.0706497	0.428044
		Pielou's Evenness	0.805266	0.179971	0.487239	0.84058	0.880784	0.907767	0.909962
		Shannon index	4.78939	1.36335	2.5488	4.61251	5.13904	5.57511	6.07147
Fungy	Bogota	Berger-Parker Dominance	0.169258	0.0943951	0.0654313	0.0962233	0.156616	0.230358	0.305852
		Pielou's Evenness	0.668975	0.0927456	0.538984	0.601396	0.687457	0.748487	0.75841
		Shannon index	3.84567	0.803643	2.63986	3.31664	4.07181	4.45965	4.63668
	Palmira	Berger-Parker Dominance	0.309778	0.235329	0.087992	0.0944828	0.280098	0.453256	0.633061
		Pielou's Evenness	0.577344	0.147042	0.390882	0.494533	0.558754	0.682023	0.760529
		Shannon index	3.14168	0.843839	2.15035	2.53982	3.23857	3.45711	4.32253
	Sibundoy	Berger-Parker Dominance	0.281547	0.199692	0.0930172	0.176926	0.260835	0.375811	0.490787
		Pielou's Evenness	0.601605	0.129823	0.476416	0.534601	0.592786	0.6642	0.735613
		Shannon index	3.44	0.871999	2.68109	2.96373	3.24637	3.81946	4.39254
